# Supplementary material for: CD1a promotes systemic manifestations of skin inflammation
Source: Nat Commun. 2022 Dec 7;13:7535. doi: 10.1038/s41467-022-35071-1 (PMC9729296; doi:10.1038/s41467-022-35071-1)
Supplement: Supplementary file 3 — Source Data [file 41467_2022_35071_MOESM3_ESM.xlsx]

## Sheet: Figure 1
Fig. 1B
skin	CD45	dDC	LC
5.56	31.5	58.7	92.6
2.29	20.3	39.3	87.7
5.89	26.3	54.4	91.5
3.08	16.3	13.6	82.4
Fig. 1D
	WT											CD1a
T cells	12.4	13.8	9.42	10.4	15	10.08	12	21.7	17.7	21.9		13.3	13.8	20.3	15.5	17	26.7	29.5	26.4	19.4
Eos	0.23	0.33	0.11	0.19	0.27	0.29	0.51	0.59	0.41	0.31		0.55	1.33	0.97	1.29	0.73	0.89	1.07	1.63	0.75	0.7
Neutro	0.33	0.51	0.55	0.3	0.32	0.63	0.42	0.63	0.69			0.98	0.86	1.45	1.89	1.12	1.24	1.69	3.85	3.29	2.04	0.39
LCs	3.04	2.19	2.95	3.97	3.28	4.3	3.28	3.46	3.61	8.73	9.71	4.38	4.63	6.94	6.53	5.85	6.75	7.17	10.7	12.1	13.5	15
Below threshold?		P value	Mean of WT	Mean of CD1a	Difference	SE of difference	t ratio	df	Adjusted P Value
T cells	Yes	0.030122	14.44	20.21	-5.771	2.439	2.366	17	0.030122
Eos	Yes	2e-05	0.324	0.991	-0.667	0.1166	5.718	18	8.1e-05
Neutro	Yes	0.002707	0.4867	1.709	-1.222	0.3519	3.474	18	0.0081
LCs	Yes	0.005996	4.411	8.505	-4.094	1.332	3.073	20	0.011957

## Sheet: Figure 2
Fig. 2A
Conc. ab	16						22						34						39						46						94						111
-2.3	100	100	100	100	100	100	100	100	100	100	100	100	100	100	100	100	100	100	100	100	100	100	100	100	100	100	100	100	100	100	100	100	100	100	100	100	100	100	100	100	100	100
-2		102.651	72.9478	87.5591	101.146	77.8058		93.1818	66.4179	77.3228	82.5215	101.135		82.7652	61.7537	89.9213	83.9541	108.071		40.1515	62.6866	83.6221	82.0439	74.6532		65.1341	84.2258	98.56	69.3878	73.7226		68.0077	90.7381	96.16	104.082	107.178		71.8391	87.8437	92.16	101.02	104.136
-1	56.8056	42.9924	58.0224	71.0236	64.852	53.8462	53.3333	45.8333	44.9627	64.7244	72.4928	58.2598	104.028	52.4621	51.4925	80.4724	77.7459	75.9142	83.1944	22.1591	51.4925	67.0866	61.0315	43.7579	52.2284	37.3563	67.5832	86.56	56.1225	55.4744	76.6017	52.682	77.7135	86.56	86.2245	101.095	87.0473	59.387	76.2663	67.36	77.551	101.095
0	46.3889	21.2121	41.2313	64.7244	50.0478	42.4969	43.6111	26.8939	20.709	60.7874	51.958	51.3241	52.6389	0	11.3806	60	61.9866	69.6091	28.3333	4.16667	21.6418	56.8504	38.1089	35.5612	33.4262	27.7778	33.5745	63.36	40.8163	39.0511	70.3343	48.8506	50.9407	80.16	87.2449	74.3309	42.4791	42.1456	61.7945	58.56	65.8163	81.6302
1	32.5	0	11.3806	50.5512	10.8882	37.4527	29.7222	6.06061	12.3134	53.7008	23.3047	19.1677	42.9167	5.11364	8.58209	46.6142	44.7946	51.9546	0	0	6.71642	44.252	27.1251	13.4931	13.9276	0	8.24892	46.56	21.9388	3.16302	59.1922	4.78927	14.7612	80.16	150	41.4842	25.0696	28.7356	37.1925	44.16	59.6939	18.9781
1.3		0	10.4478	37.9528	-0.09551	0.882724		0	3.91791	35.5906	5.15759	-12.3581		0.378788	0	36.3779	1.33715	-16.7718		0	0	29.2913	0	0		0	0	38.56	0	0		1.91571	0		158.673	11.6788		0	0		50	0
Conc. ab	77a						87						110						116						99						OKT6						HI149						SK9
-2.3	100	100	100	100	100	100	100	100	100	100	100	100	100	100	100	100	100	100	100	100	100	100	100	100	100	100	100	100	100	100	100	100	100	100	100	100	100	100	100	100	100	100	100	100	100	100	100	100
-2		71.8391	92.1852	93.76	95.9184	83.455		62.2605	62.5181	76.96	76.5306	85.8881		71.2329	87.6093	94.7464	91.2525	67.8682		52.6419	96.3557	100.181	76.3419	50.8754		65.362	86.8805	101.087	68.3897	50.8754		92.2348	103.731	91.4961	101.624	106.81		88.8454	108.746	105.616	92.7435	82.8012		109.393	110.933	98.3696	101.69	66.3234
-1	73.8162	65.8621	73.3719	76.96	102.551	74.3309	56.4067	33.5249	50.9407	68.96	51.5306	53.6496	40.5507	60.4697	71.5743	87.5	57.4553	47.2709	63.0789	50.6849	81.0496	82.971	55.9642	39.0319	66.2078	50.6849	75.2187	85.6884	53.9761	47.2709	67.2222	74.2424	77.6119	89.9213	105.444	84.7415	69.9625	50.6849	68.6589	97.4638	89.2644	63.2338	106.884	118.2	108.746	105.616	90.7555	65.2935
0	47.3538	28.7356	19.1028	76.96	77.551	60.9489	49.4429	20.1149	50.2171	48.96	44.3878	31.7518	29.2866	23.2877	54.8105	82.0652	40.0596	39.5469	54.3179	29.1585	53.3528	65.7609	42.0477	24.0989	36.796	38.9432	67.93	64.8551	50.497	28.7333	57.5	55.303	61.7537	82.0472	76.3133	65.1955	48.0601	31.1155	65.7434	83.8768	60.9344	49.3306	114.393	106.458	106.56	104.71	79.3241	61.1741
1	42.4791	0	8.9725	79.36	162.245	5.59611	0	0	20.5499	48.96	8.16327	-3.52798	24.9061	0	25.656	68.4783	6.75944	8.65087	44.3054	6.65362	38.0466	68.4783	18.6879	13.8002	29.2866	0	36.5889	62.1377	9.24453	8.13594	25.5556	0	42.1642	56.063	21.872	26.1034	47.4343	0	18.3673	80.2536	14.2147	2.47168	108.135	98.6301	107.289	108.333	74.3539	32.3378
1.3		0	0		139.796	0		1.91571	0	26.56	0	0		0	0	63.0435	0	0		0	0.145773	62.1377	0	0		0	0	55.7971	0	0		0	21.6418	28.5039	4.20248	0		0	10.3498		0	0		83.953	92.7114	111.051	60.4374	9.68074
log(inhibitor) vs. response (three parameters)																Ambiguous
Best-fit values		16	22	34	39	46	94	111	77a	87	110	116	99	OKT6	HI149	SK9
	Bottom	22.56	21.23	18.42	14.36	15.68	53.08	20.61	43.26	16.13	22.15	26.4	17.14	8.66	10.22	~ -8945
	Top	97.06	95.55	92.92	89.82	91.41	96.18	92.84	95.95	91.09	93.57	91.08	85.28	95.73	92.79	98.75
	LogIC50	-0.9425	-0.9609	-0.4004	-0.9551	-0.7496	-0.5266	0.01569	-0.7415	-0.9637	-0.8104	-0.8513	-0.2765	0.2953	0.05737	~ 3.843
	IC50	0.1142	0.1094	0.3978	0.1109	0.178	0.2974	1.037	0.1813	0.1087	0.1547	0.1408	0.5291	1.974	1.141	~ 6962
	Span	74.5	74.32	74.51	75.45	75.73	43.11	72.23	52.69	74.96	71.42	64.68	68.14	87.07	82.57	~ 9043
	Goodness of Fit
	Degrees of Freedom	31	31	31	31	31	30	30	30	31	31	31	31	31	30	31
	R squared	0.8137	0.8028	0.7034	0.7701	0.8116	0.2249	0.7798	0.2866	0.8008	0.7026	0.6417	0.6847	0.8774	0.7583	0.1576
	Sum of Squares	7377	7864	13726	9859	7850	36307	7512	39290	8100	12677	13674	12345	5144	10926	16000
	Sy.x	15.43	15.93	21.04	17.83	15.91	34.79	15.82	36.19	16.16	20.22	21	19.96	12.88	19.08	22.72
Fig. 2B
T cell clone	EV	CD1a	#16	#34	#46	#77A	#94	#99	#110	#111	#116		Dunnett's multiple comparisons test	Mean Diff.	95.00% CI of diff.	Below threshold?	Summary	Adjusted P Value	B-?
1	10.4	21.2	27.5	26.1	22.5	12.2	14.8	14.9	6.71	6.51	14.1		CD1a vs. EV	19.08	7.380 to 30.77	Yes	**	0.0032	A	EV
2	19.3	39.5	23	19.7	13.8		29	26.6	18.8	10.9			CD1a vs. #16	-1.267	-22.84 to 20.30	No	ns	0.9997	C	#16
3	21.9	32	32.1	37.1	30.3	25.2	21.3	12.1	10.9	20.6	12		CD1a vs. #34	3.022	-13.35 to 19.39	No	ns	0.9919	D	#34
4	5.78	20.8	53.4	30.4	39.4	41	54	20	10.7	14.2	6.34		CD1a vs. #46	6.322	-13.40 to 26.05	No	ns	0.8561	E	#46
5	3.52	36.5	16.5	18.3	11.8	13	78.9	65.4	80.3	60.9	45.6		CD1a vs. #77A	15.27	-4.800 to 35.34	No	ns	0.1495	F	#77A
6	19.6	34.5	47.5	44.5	32.5	11.4	55.5	53.4	53.9	39.9	11.7		CD1a vs. #94	-4.122	-31.06 to 22.82	No	ns	0.997	G	#94
7	23.3	36.5	34.7	34	26.9	7.97	39.2	27.6	43	28.8	11.3		CD1a vs. #99	2.378	-22.10 to 26.85	No	ns	0.9996	H	#99
8	10	49	27.1	23.7	21.3	20.3	19.4	10.8	19.7	31.1	22.4		CD1a vs. #110	4.664	-22.52 to 31.85	No	ns	0.9938	I	#110
9	6.12	21.6	41.2	30.6	36.2	5.96	16.6	39.4	5.61	32.3	1.93		CD1a vs. #111	5.154	-13.48 to 23.79	No	ns	0.9223	J	#111
													CD1a vs. #116	16.73	2.061 to 31.40	Yes	*	0.027	K	#116
													Test details	Mean 1	Mean 2	Mean Diff.	SE of diff.	n1	n2	q	DF
													CD1a vs. EV	32.4	13.32	19.08	3.379	9	9	5.646	8
													CD1a vs. #16	32.4	33.67	-1.267	6.232	9	9	0.2033	8
													CD1a vs. #34	32.4	29.38	3.022	4.73	9	9	0.639	8
													CD1a vs. #46	32.4	26.08	6.322	5.698	9	9	1.109	8
													CD1a vs. #77A	32.4	17.13	15.27	5.593	9	8	2.731	7
													CD1a vs. #94	32.4	36.52	-4.122	7.784	9	9	0.5296	8
													CD1a vs. #99	32.4	30.02	2.378	7.071	9	9	0.3363	8
													CD1a vs. #110	32.4	27.74	4.664	7.854	9	9	0.5939	8
													CD1a vs. #111	32.4	27.25	5.154	5.384	9	9	0.9574	8
													CD1a vs. #116	32.4	15.67	16.73	4.087	9	8	4.093	7
Fig. 2C
T cell clone	CD1a-iso	#16	#34	#46	#77a	#94	#99	#110	#111	#116			Tukey's multiple comparisons test	Mean Diff.	95.00% CI of diff.	Below threshold?	Summary	Adjusted P Value		Test details	Mean 1	Mean 2	Mean Diff.	SE of diff.	N1	N2	q	DF
1	61.5	37.6	11.2	35.9	42.7	35.5	35.9	27.8	29.1	26.2
2	40.1	13.8	44.6	61.1	49.1	39.5	50.6	52.1	36.3	44.1			CD1a vs. #16	29.57	1.527 to 57.62	Yes	*	0.0327		CD1a vs. #16	43.3	13.73	29.57	8.154	4	4	5.129	27
3	23.1	2.57	40.4	22.2	23.8	3.2	34.4	25.2	29.4	19.4			CD1a vs. #34	6.725	-21.32 to 34.77	No	ns	0.9975		CD1a vs. #34	43.3	36.58	6.725	8.154	4	4	1.166	27
4	48.5	0.94	50.1	45.4	51.4	51.4	56.4	44.7	44.7	36.6			CD1a vs. #46	2.15	-25.90 to 30.20	No	ns	>0.9999		CD1a vs. #46	43.3	41.15	2.15	8.154	4	4	0.3729	27
													CD1a vs. #77a	1.55	-26.50 to 29.60	No	ns	>0.9999		CD1a vs. #77a	43.3	41.75	1.55	8.154	4	4	0.2688	27
													CD1a vs. #94	10.9	-17.15 to 38.95	No	ns	0.9356		CD1a vs. #94	43.3	32.4	10.9	8.154	4	4	1.891	27
													CD1a vs. #99	-1.025	-29.07 to 27.02	No	ns	>0.9999		CD1a vs. #99	43.3	44.33	-1.025	8.154	4	4	0.1778	27
													CD1a vs. #110	5.85	-22.20 to 33.90	No	ns	0.9991		CD1a vs. #110	43.3	37.45	5.85	8.154	4	4	1.015	27
													CD1a vs. #111	8.425	-19.62 to 36.47	No	ns	0.9872		CD1a vs. #111	43.3	34.88	8.425	8.154	4	4	1.461	27
													CD1a vs. #116	11.73	-16.32 to 39.77	No	ns	0.904		CD1a vs. #116	43.3	31.58	11.73	8.154	4	4	2.034	27
Fig. 2D
T cell clone	CD1a-iso	#16	#34	#46	#77a	#87	#94	#99	#110	#111	#116		Repeated measures ANOVA summary							Tukey's multiple comparisons test	Mean Diff.	95.00% CI of diff.	Below threshold?	Summary	Adjusted P Value
1	1	0.661504	0.727876	0.873894	0.849558	0.221239	0.69469	0.449115	0.145796	0.185619	0.639381		Assume sphericity?	No						CD1a vs. #16	0.1532	-0.08381 to 0.3901	No	ns	0.4361
2	1	0.822126	0.689805	1.07158	0.796095	1.04555	1.09761	1.00651	0.876356	0.947939	1.04555		F	4.86						CD1a vs. #34	0.122	-0.1602 to 0.4043	No	ns	0.871
3	1	0.556474	0.988981	1.18457	0.501377	1.20386	1.41873	1.34986	0.812672	0.964187	0.793388		P value	0.0004						CD1a vs. #46	0.1654	-0.1298 to 0.4607	No	ns	0.6215
4	1	1.37101	0.945946	1.03194	0.653563	0.906634	0.955774	0.737101	0.471744	0.781327	1.32187		P value summary	***						CD1a vs. #77a	0.3218	0.1386 to 0.5050	Yes	***	0.0002
5	1	1.14218	0.808847	1.03476	0.767773	0.706161	0.491311	0.562401	0.483412	0.565561	0.728278		Statistically significant (P < 0.05)?	Yes						CD1a vs. #87	0.2373	0.01879 to 0.4558	Yes	*	0.0269
6	1	0.70678	0.522034	0.518644	0.572881	0.40339	0.642373	0.689831	0.79661	0.598305	0.294915		Geisser-Greenhouse's epsilon	0.5443						CD1a vs. #94	0.1592	-0.1545 to 0.4729	No	ns	0.735
7	1	0.851759	0.582915	1.01507	1.09045	0.796482	0.937186	1.13317	0.728643	0.562814	0.346734		R squared	0.2126						CD1a vs. #99	0.2196	-0.1094 to 0.5487	No	ns	0.3943
8	1	0.770878	0.584582	0.550321	0.723769	0.593148	0.698073	0.552463	0.591006	0.601713	0.69379									CD1a vs. #110	0.4041	0.2391 to 0.5690	Yes	****	<0.0001
9	1	0.695205	0.496575	0.465753	0.561644	0.75	0.428082	0.417808	0.510274	0.321575	0.722603		ANOVA table	SS	DF	MS	F (DFn, DFd)			CD1a vs. #111	0.3862	0.1724 to 0.6000	Yes	***	0.0001
10	1	1.01242	1.08075	1.18426	0.875776	0.915114	1.06211	1.36232	0.743271	1.02485	0.931677		Treatment (between columns)	2.773	10	0.2773	F (5.443, 97.98) = 4.860			CD1a vs. #116	0.2891	0.08008 to 0.4981	Yes	**	0.0029
11	1	0.401434	0.587814	0.408602	0.422939	1.11111	0.942652	0.27957	0.383513	0.282796	0.519713		Individual (between rows)	5.768	18	0.3205	F (18, 180) = 5.616			#16 vs. #34	-0.03116	-0.3033 to 0.2410	No	ns	>0.9999
12	1	0.86631	1.44385	1.49733	0.59893	0.628342	0.705882	0.756684	0.614973	0.564171	0.92246		Residual (random)	10.27	180	0.05706				#16 vs. #46	0.01228	-0.2775 to 0.3020	No	ns	>0.9999
13	1	1.06266	1.82506	1.34987	1.14882	0.997389	0.681462	0.874674	0.718016	0.415144	0.733681		Total	18.81	208					#16 vs. #77a	0.1686	-0.06572 to 0.4030	No	ns	0.3014
14	1	0.635955	0.934831	0.314607	0.721348	0.575281	0.851685	0.278652	0.61573	0.530337	0.330337									#16 vs. #87	0.08412	-0.1925 to 0.3607	No	ns	0.9847
15	1	0.451389	0.729167	0.690972	0.266667	0.538194	1.59375	0.440972	0.3375	0.461806	0.704861									#16 vs. #94	0.006051	-0.4344 to 0.4466	No	ns	>0.9999
16	1	0.984177	1.03165	0.939873	0.541139	0.60443	1.52848	1.30063	0.53481	0.838608	0.838608									#16 vs. #99	0.06648	-0.2225 to 0.3555	No	ns	0.9982
17	1	0.696379	0.738162	0.401114	0.640669	0.632312	0.4039	0.498607	0.467967	0.387187	0.610028									#16 vs. #110	0.2509	0.01479 to 0.4870	Yes	*	0.0319
18	1	0.935829	0.783422	0.486631	0.446524	0.748663	0.294118	0.601604	0.572193	0.590909	0.606952									#16 vs. #111	0.2331	0.009644 to 0.4565	Yes	*	0.0367
19	1	1.46531	1.17959	0.836735	0.706122	1.11429	0.546939	1.53469	0.918367	1.03673	0.722449									#16 vs. #116	0.1359	-0.09296 to 0.3648	No	ns	0.5475
																				#34 vs. #46	0.04344	-0.1908 to 0.2777	No	ns	0.9997
																				#34 vs. #77a	0.1998	-0.07745 to 0.4770	No	ns	0.2996
																				#34 vs. #87	0.1153	-0.1866 to 0.4172	No	ns	0.934
																				#34 vs. #94	0.03721	-0.3737 to 0.4481	No	ns	>0.9999
																				#34 vs. #99	0.09764	-0.2405 to 0.4358	No	ns	0.9894
																				#34 vs. #110	0.2821	-0.003029 to 0.5671	No	ns	0.0539
																				#34 vs. #111	0.2642	-0.04661 to 0.5751	No	ns	0.1385
																				#34 vs. #116	0.1671	-0.1203 to 0.4544	No	ns	0.5747
																				#46 vs. #77a	0.1563	-0.1138 to 0.4265	No	ns	0.5807
																				#46 vs. #87	0.07184	-0.2374 to 0.3811	No	ns	0.998
																				#46 vs. #94	-0.006225	-0.3697 to 0.3573	No	ns	>0.9999
																				#46 vs. #99	0.0542	-0.2282 to 0.3366	No	ns	0.9996
																				#46 vs. #110	0.2386	-0.05322 to 0.5304	No	ns	0.17
																				#46 vs. #111	0.2208	-0.06414 to 0.5057	No	ns	0.2203
																				#46 vs. #116	0.1236	-0.1224 to 0.3697	No	ns	0.7455
																				#77a vs. #87	-0.0845	-0.3576 to 0.1886	No	ns	0.9827
																				#77a vs. #94	-0.1626	-0.5612 to 0.2361	No	ns	0.9047
																				#77a vs. #99	-0.1021	-0.4291 to 0.2248	No	ns	0.9815
																				#77a vs. #110	0.08227	-0.1249 to 0.2895	No	ns	0.9176
																				#77a vs. #111	0.06445	-0.2116 to 0.3404	No	ns	0.9979
																				#77a vs. #116	-0.0327	-0.3143 to 0.2489	No	ns	>0.9999
																				#87 vs. #94	-0.07806	-0.4307 to 0.2746	No	ns	0.9987
																				#87 vs. #99	-0.01764	-0.3075 to 0.2722	No	ns	>0.9999
																				#87 vs. #110	0.1668	-0.02034 to 0.3539	No	ns	0.1057
																				#87 vs. #111	0.1489	-0.06349 to 0.3614	No	ns	0.3325
																				#87 vs. #116	0.05181	-0.1915 to 0.2951	No	ns	0.999
																				#94 vs. #99	0.06043	-0.3084 to 0.4293	No	ns	>0.9999
																				#94 vs. #110	0.2448	-0.1070 to 0.5966	No	ns	0.3416
																				#94 vs. #111	0.227	-0.08098 to 0.5350	No	ns	0.2737
																				#94 vs. #116	0.1299	-0.1998 to 0.4595	No	ns	0.9212
																				#99 vs. #110	0.1844	-0.06140 to 0.4302	No	ns	0.2542
																				#99 vs. #111	0.1666	-0.02536 to 0.3585	No	ns	0.1234
																				#99 vs. #116	0.06944	-0.2592 to 0.3981	No	ns	0.9991
																				#110 vs. #111	-0.01783	-0.1643 to 0.1287	No	ns	>0.9999
																				#110 vs. #116	-0.115	-0.3785 to 0.1485	No	ns	0.8649
																				#111 vs. #116	-0.09714	-0.3169 to 0.1226	No	ns	0.856
																				Test details	Mean 1	Mean 2	Mean Diff.	SE of diff.	n1
																				CD1a vs. #16	1	0.8468	0.1532	0.06478	19
																				CD1a vs. #34	1	0.878	0.122	0.07716	19
																				CD1a vs. #46	1	0.8346	0.1654	0.08071	19
																				CD1a vs. #77a	1	0.6782	0.3218	0.05008	19
																				CD1a vs. #87	1	0.7627	0.2373	0.05973	19
																				CD1a vs. #94	1	0.8408	0.1592	0.08575	19
																				CD1a vs. #99	1	0.7804	0.2196	0.08996	19
																				CD1a vs. #110	1	0.5959	0.4041	0.0451	19
																				CD1a vs. #111	1	0.6138	0.3862	0.05845	19
																				CD1a vs. #116	1	0.7109	0.2891	0.05714	19
																				#16 vs. #34	0.8468	0.878	-0.03116	0.07439	19
																				#16 vs. #46	0.8468	0.8346	0.01228	0.07921	19
																				#16 vs. #77a	0.8468	0.6782	0.1686	0.06406	19
																				#16 vs. #87	0.8468	0.7627	0.08412	0.07562	19
																				#16 vs. #94	0.8468	0.8408	0.006051	0.1204	19
																				#16 vs. #99	0.8468	0.7804	0.06648	0.07901	19
																				#16 vs. #110	0.8468	0.5959	0.2509	0.06454	19
																				#16 vs. #111	0.8468	0.6138	0.2331	0.06107	19
																				#16 vs. #116	0.8468	0.7109	0.1359	0.06257	19
																				#34 vs. #46	0.878	0.8346	0.04344	0.06403	19
																				#34 vs. #77a	0.878	0.6782	0.1998	0.07578	19
																				#34 vs. #87	0.878	0.7627	0.1153	0.08253	19
																				#34 vs. #94	0.878	0.8408	0.03721	0.1123	19
																				#34 vs. #99	0.878	0.7804	0.09764	0.09243	19
																				#34 vs. #110	0.878	0.5959	0.2821	0.07793	19
																				#34 vs. #111	0.878	0.6138	0.2642	0.08497	19
																				#34 vs. #116	0.878	0.7109	0.1671	0.07855	19
																				#46 vs. #77a	0.8346	0.6782	0.1563	0.07384	19
																				#46 vs. #87	0.8346	0.7627	0.07184	0.08455	19
																				#46 vs. #94	0.8346	0.8408	-0.006225	0.09937	19
																				#46 vs. #99	0.8346	0.7804	0.0542	0.0772	19
																				#46 vs. #110	0.8346	0.5959	0.2386	0.07978	19
																				#46 vs. #111	0.8346	0.6138	0.2208	0.07789	19
																				#46 vs. #116	0.8346	0.7109	0.1236	0.06727	19
																				#77a vs. #87	0.6782	0.7627	-0.0845	0.07466	19
																				#77a vs. #94	0.6782	0.8408	-0.1626	0.109	19
																				#77a vs. #99	0.6782	0.7804	-0.1021	0.08938	19
																				#77a vs. #110	0.6782	0.5959	0.08227	0.05664	19
																				#77a vs. #111	0.6782	0.6138	0.06445	0.07545	19
																				#77a vs. #116	0.6782	0.7109	-0.0327	0.07698	19
																				#87 vs. #94	0.7627	0.8408	-0.07806	0.0964	19
																				#87 vs. #99	0.7627	0.7804	-0.01764	0.07923	19
																				#87 vs. #110	0.7627	0.5959	0.1668	0.05115	19
																				#87 vs. #111	0.7627	0.6138	0.1489	0.05807	19
																				#87 vs. #116	0.7627	0.7109	0.05181	0.06651	19
																				#94 vs. #99	0.8408	0.7804	0.06043	0.1008	19
																				#94 vs. #110	0.8408	0.5959	0.2448	0.09617	19
																				#94 vs. #111	0.8408	0.6138	0.227	0.08419	19
																				#94 vs. #116	0.8408	0.7109	0.1299	0.09011	19
																				#99 vs. #110	0.7804	0.5959	0.1844	0.0672	19
																				#99 vs. #111	0.7804	0.6138	0.1666	0.05247	19
																				#99 vs. #116	0.7804	0.7109	0.06944	0.08985	19
																				#110 vs. #111	0.5959	0.6138	-0.01783	0.04004	19
																				#110 vs. #116	0.5959	0.7109	-0.115	0.07204	19
																				#111 vs. #116	0.6138	0.7109	-0.09714	0.06008	19

## Sheet: Figure 3
Fig.3A
	anti-CD1a-AF647	-	OKT6	HI149	SK9	NA134	77a	110	111	116	16
anti-CD1a purified
-		14.2	9880	18414	9676	13336	26267	29590	26946	25809	24268
OKT6		15.5	1217	1489	6211	12341	24871	3043	25136	3069	22152
HI149		14.1	1449	5553	4482	10411	22089	9212	20948	15409	20859
SK9		17.4	9348	18984	363	13664	27074	30010	27878	25792	24867
10H3		14.9	9455	17725	10354	13273	26926	28101	27142	24265	24345
NA134		14.7	8286	19526	6076	981	4699	25271	3333	26287	2485
77a		14.7	8836	8290	6874	238	1299	27645	863	24938	606
110		15.3	467	1402	7962	9760	24329	2059	23564	4736	21428
111		14.3	6115	16225	6367	196	881	30129	708	26646	1196
116		14.1	190	162	6498	10043	21802	1351	21891	1821	19853
16		14.4	6177	20120	6179	1260	9079	29343	4936	25388	3884
EV		26	25.5	25.3	26.8	21.4	22.5	27.3	22.4	26.6	22
Fig.3B
CD1a protein	OKT6				HI149				SK9				NA1/34				77a				110				111				116				16
WT CD1a	100	100	100	100	100	100	100	100	100	100	100	100	100	100	100	100	100	100	100	100	100	100	100	100	100	100	100	100	100	100	100	100	100	100	100	100
E62A/E65A/T165A/R168A		115.256	109.272	130.328	109.373	86.9891	107.251	105.012	109.098	93.7151	113.731		58.0106	42.6901	37.0002	39.193	87.9522	77.7312	79.7183	80.2711	89.8455	86.6792	88.734	93.8984	88.2226	87.0608	92.3347	93.2727	78.3033	78.832	91.4892	91.1016	77.1097	59.3625	74.712	74.1
E62A/E65A/I72A	127.654	66.0494	125.099	101.639	133.579	59.4069	98.1527	88.5635	112.873	58.479	87.8455	92.7638	33.7716	12.7231	20.262	17.8717	48.9534	10.3364	13.5934	11.7604	104.238	13.1975	73.1038	79.8567	88.2278	54.6163	69.2097	72.9316	100.017	37.6925	76.2934	81.8943	8.68898	5.1034	76.5781	81.7541
CD1a a1/a2+ hCD1d a3 chimera	117.654	113.624			118.117	99.8778			7.62431	7.67014			136.93	94.1521			105.542	93.8858			107.86	98.4854			101.639	98.327			87.484	98.8311			105.995	92.8666
E65A	123.086	104.718	120.265	118.033	103.424	90.9151	97.1517	110.374	119.411	108.591	138.182	123.665	68.0006	69.3282	71.4253	78.8187	66.7069	92.0988	93.3658	95.549	84.2343	94.1487	89.3428	91.4802	62.3893	92.0503	90.8068	96.2224	61.2202	92.3221	94.2564	94.5846	34.7957	83.5088	84.9029	88.3277
L69A		93.6067	119.073	104.098	104.355	72.4678	70.9391	79.406	107.532	95.3142	123.884	117.164	64.4848	66.6367	66.1848	63.6202	54.2394	94.238	87.303	83.6884	79.2399	95.8409	83.9829	88.0524	59.8034	96.8889	91.8392	88.6178	67.4433	99.9771	85.3377	85.8828	38.1826	84.8795	82.1713	74.297
I72A		88.448	110.464	109.016	81.6825	69.608	77.71	98.6697	119.834	91.6512	109.018	119.766	72.3024	58.3221	73.8649	79.4425	67.7872	93.159	87.8004	88.0445	89.925	94.8888	88.808	94.9392	53.7969	95.2034	90.017	95.8112	64.2417	95.1183	91.3166	94.3767	51.5827	84.2487	80.251	89.5337
E79A			127.02	95.9016			88.4847	98.5563			132.441	117.399			90.1965	85.5652			95.9417	97.3948			93.5932	95.8616			96.4074	96.343			88.4867	80.7252			91.4751	94.0474
H86A	129.63	75.7496	123.179	85.2459	1.69682	0.888494	0.766602	1.155	118.748	81.6846	100.372	112.083	116.679	93.1624	93.7881	95.7994	78.0168	92.2074	96.0106	98.4232	1.8903	2.07213	1.93457	2.05048	76.0408	90.3816	96.9803	96.9461	70.459	86.5695	87.6707	82.3094	88.6742	80.3263	92.3514	95.5341
K146A			116.556	95.082			57.0068	66.4535			107.583	112.737			87.7456	90.9114			94.4297	94.3097			89.707	92.0536			92.4947	92.3351			85.1964	83.2363			89.6035	94.3758
V147A			126.358	105.738			48.9909	62.0604			108.877	96.0099			98.2833	92.0316			96.4638	95.4224			102.851	100.823			93.7697	95.2903			91.6723	91.096			95.0993	95.1699
H153A	109.383	119.841	125.497	117.869	110.344	77.8154	90.682	104.341	115.727	92.0323	121.545	129.698	29.627	25.6035	28.0777	24.2744	80.0907	76.4424	86.5691	85.7874	84.095	75.835	83.0156	81.7513	51.9279	54.0503	51.6544	53.6762	77.1702	76.5539	86.0648	85.7031	83.1903	67.9473	82.9231	87.6411
N160A	72.8395	72.7513			116.406	85.0678			119.171	95.3235			28.2121	28.3551			105.759	96.1224			110.154	93.7639			102.135	95.4507			103.254	93.1335			97.6644	94.3085
R168A	67.1605	73.0159			98.7427	87.8165			104.549	84.1763			72.1881	62.1233			98.2541	92.2786			98.9189	89.4321			94.5466	93.4088			99.9826	91.0616			92.0896	90.9979

## Sheet: Figure 4
Fig. 4B
Day	WT						CD1a						77A						110						111						116						16
0	0	0	0	0	0	0	0	0	0	0	0	0	0	0	0	0	0	0	0	0	0	0	0	0	0	0	0	0	0	0	0	0	0	0	0	0	0	0	0	0	0	0
1	0.007	0.016	0.006	0.011	0.009	0.008	0.025	0.042	0.031	0.03	0.016	0.018	0.012	0.037	0.014	0.014	0.011	0.013	0.024	0.017	0.054	0.006	0.009	0.012	0.024	0.029	0.012	0.015	0.006	0.014	0.018	0.018	0.006	0.014	0.006	0.006	0.005	0.022	0.022	0.017	0.005	0.007
2	0.034	0.038	0.029	0.038	0.034	0.023	0.091	0.076	0.034	0.039	0.035	0.027	0.062	0.06	0.027	0.025	0.03	0.025	0.045	0.036	0.063	0.036	0.024	0.028	0.047	0.068	0.049	0.043	0.026	0.038	0.032	0.028	0.013	0.021	0.017	0.014	0.035	0.031	0.044	0.029	0.024	0.024
3	0.059	0.075	0.042	0.049	0.053	0.037	0.157	0.126	0.082	0.088	0.062	0.05	0.081	0.099	0.046	0.037	0.064	0.046	0.091	0.063	0.099	0.036	0.029	0.05	0.061	0.109	0.073	0.068	0.071	0.069	0.049	0.04	0.023	0.032	0.025	0.018	0.054	0.046	0.067	0.043	0.047	0.045
4	0.078	0.092	0.063	0.063	0.061	0.057	0.189	0.196	0.113	0.139	0.1	0.108	0.091	0.135	0.082	0.085	0.105	0.094	0.108	0.065	0.108	0.067	0.052	0.069	0.095	0.149	0.114	0.105	0.1	0.096	0.054	0.044	0.037	0.039	0.033	0.028	0.06	0.052	0.078	0.06	0.055	0.057
5	0.087	0.097	0.074	0.072	0.073	0.064	0.207	0.21	0.162	0.194	0.136	0.127	0.12	0.157	0.129	0.144	0.128	0.115	0.124	0.083	0.123	0.088	0.068	0.087	0.103	0.185	0.141	0.123	0.124	0.11	0.062	0.047	0.04	0.046	0.036	0.034	0.064	0.059	0.091	0.078	0.066	0.071
6	0.1	0.108	0.091	0.093	0.074	0.081	0.235	0.237	0.195	0.228	0.153	0.144	0.132	0.16	0.134	0.174	0.148	0.144	0.126	0.089	0.136	0.096	0.093	0.103	0.107	0.199	0.163	0.141	0.144	0.132	0.069	0.062	0.064	0.059	0.045	0.044	0.079	0.065	0.121	0.097	0.075	0.076
Tukey's multiple comparisons test	Mean Diff.	95.00% CI of diff.	Below threshold?	Summary	Adjusted P Value
Row 1
WT vs. CD1a	0	-0.03177 to 0.03177	No	ns	>0.9999
WT vs. 77A	0	-0.03177 to 0.03177	No	ns	>0.9999
WT vs. 110	0	-0.03177 to 0.03177	No	ns	>0.9999
WT vs. 111	0	-0.03177 to 0.03177	No	ns	>0.9999
WT vs. 116	0	-0.03177 to 0.03177	No	ns	>0.9999
WT vs. 16	0	-0.03177 to 0.03177	No	ns	>0.9999
CD1a vs. 77A	0	-0.03177 to 0.03177	No	ns	>0.9999
CD1a vs. 110	0	-0.03177 to 0.03177	No	ns	>0.9999
CD1a vs. 111	0	-0.03177 to 0.03177	No	ns	>0.9999
CD1a vs. 116	0	-0.03177 to 0.03177	No	ns	>0.9999
CD1a vs. 16	0	-0.03177 to 0.03177	No	ns	>0.9999
77A vs. 110	0	-0.03177 to 0.03177	No	ns	>0.9999
77A vs. 111	0	-0.03177 to 0.03177	No	ns	>0.9999
77A vs. 116	0	-0.03177 to 0.03177	No	ns	>0.9999
77A vs. 16	0	-0.03177 to 0.03177	No	ns	>0.9999
110 vs. 111	0	-0.03177 to 0.03177	No	ns	>0.9999
110 vs. 116	0	-0.03177 to 0.03177	No	ns	>0.9999
110 vs. 16	0	-0.03177 to 0.03177	No	ns	>0.9999
111 vs. 116	0	-0.03177 to 0.03177	No	ns	>0.9999
111 vs. 16	0	-0.03177 to 0.03177	No	ns	>0.9999
116 vs. 16	0	-0.03177 to 0.03177	No	ns	>0.9999
Row 2
WT vs. CD1a	-0.0175	-0.04927 to 0.01427	No	ns	0.6581
WT vs. 77A	-0.007333	-0.03911 to 0.02444	No	ns	0.9933
WT vs. 110	-0.01083	-0.04261 to 0.02094	No	ns	0.9505
WT vs. 111	-0.007167	-0.03894 to 0.02461	No	ns	0.9941
WT vs. 116	-0.001833	-0.03361 to 0.02994	No	ns	>0.9999
WT vs. 16	-0.0035	-0.03527 to 0.02827	No	ns	0.9999
CD1a vs. 77A	0.01017	-0.02161 to 0.04194	No	ns	0.9636
CD1a vs. 110	0.006667	-0.02511 to 0.03844	No	ns	0.996
CD1a vs. 111	0.01033	-0.02144 to 0.04211	No	ns	0.9606
CD1a vs. 116	0.01567	-0.01611 to 0.04744	No	ns	0.7647
CD1a vs. 16	0.014	-0.01777 to 0.04577	No	ns	0.8468
77A vs. 110	-0.0035	-0.03527 to 0.02827	No	ns	0.9999
77A vs. 111	0.0001667	-0.03161 to 0.03194	No	ns	>0.9999
77A vs. 116	0.0055	-0.02627 to 0.03727	No	ns	0.9986
77A vs. 16	0.003833	-0.02794 to 0.03561	No	ns	0.9998
110 vs. 111	0.003667	-0.02811 to 0.03544	No	ns	0.9999
110 vs. 116	0.009	-0.02277 to 0.04077	No	ns	0.9802
110 vs. 16	0.007333	-0.02444 to 0.03911	No	ns	0.9933
111 vs. 116	0.005333	-0.02644 to 0.03711	No	ns	0.9989
111 vs. 16	0.003667	-0.02811 to 0.03544	No	ns	0.9999
116 vs. 16	-0.001667	-0.03344 to 0.03011	No	ns	>0.9999
Row 3
WT vs. CD1a	-0.01767	-0.04944 to 0.01411	No	ns	0.6479
WT vs. 77A	-0.0055	-0.03727 to 0.02627	No	ns	0.9986
WT vs. 110	-0.006	-0.03777 to 0.02577	No	ns	0.9978
WT vs. 111	-0.0125	-0.04427 to 0.01927	No	ns	0.9049
WT vs. 116	0.01183	-0.01994 to 0.04361	No	ns	0.9255
WT vs. 16	0.0015	-0.03027 to 0.03327	No	ns	>0.9999
CD1a vs. 77A	0.01217	-0.01961 to 0.04394	No	ns	0.9156
CD1a vs. 110	0.01167	-0.02011 to 0.04344	No	ns	0.9301
CD1a vs. 111	0.005167	-0.02661 to 0.03694	No	ns	0.999
CD1a vs. 116	0.0295	-0.002273 to 0.06127	No	ns	0.0882
CD1a vs. 16	0.01917	-0.01261 to 0.05094	No	ns	0.5538
77A vs. 110	-0.0005	-0.03227 to 0.03127	No	ns	>0.9999
77A vs. 111	-0.007	-0.03877 to 0.02477	No	ns	0.9948
77A vs. 116	0.01733	-0.01444 to 0.04911	No	ns	0.6683
77A vs. 16	0.007	-0.02477 to 0.03877	No	ns	0.9948
110 vs. 111	-0.0065	-0.03827 to 0.02527	No	ns	0.9965
110 vs. 116	0.01783	-0.01394 to 0.04961	No	ns	0.6376
110 vs. 16	0.0075	-0.02427 to 0.03927	No	ns	0.9924
111 vs. 116	0.02433	-0.007439 to 0.05611	No	ns	0.2595
111 vs. 16	0.014	-0.01777 to 0.04577	No	ns	0.8468
116 vs. 16	-0.01033	-0.04211 to 0.02144	No	ns	0.9606
Row 4
WT vs. CD1a	-0.04167	-0.07344 to -0.009894	Yes	**	0.0024
WT vs. 77A	-0.009667	-0.04144 to 0.02211	No	ns	0.9716
WT vs. 110	-0.008833	-0.04061 to 0.02294	No	ns	0.982
WT vs. 111	-0.02267	-0.05444 to 0.009106	No	ns	0.3437
WT vs. 116	0.02133	-0.01044 to 0.05311	No	ns	0.4197
WT vs. 16	0.002167	-0.02961 to 0.03394	No	ns	>0.9999
CD1a vs. 77A	0.032	0.0002274 to 0.06377	Yes	*	0.0471
CD1a vs. 110	0.03283	0.001061 to 0.06461	Yes	*	0.0377
CD1a vs. 111	0.019	-0.01277 to 0.05077	No	ns	0.5643
CD1a vs. 116	0.063	0.03123 to 0.09477	Yes	****	<0.0001
CD1a vs. 16	0.04383	0.01206 to 0.07561	Yes	**	0.0011
77A vs. 110	0.0008333	-0.03094 to 0.03261	No	ns	>0.9999
77A vs. 111	-0.013	-0.04477 to 0.01877	No	ns	0.8873
77A vs. 116	0.031	-0.0007726 to 0.06277	No	ns	0.061
77A vs. 16	0.01183	-0.01994 to 0.04361	No	ns	0.9255
110 vs. 111	-0.01383	-0.04561 to 0.01794	No	ns	0.8541
110 vs. 116	0.03017	-0.001606 to 0.06194	No	ns	0.0751
110 vs. 16	0.011	-0.02077 to 0.04277	No	ns	0.9468
111 vs. 116	0.044	0.01223 to 0.07577	Yes	**	0.001
111 vs. 16	0.02483	-0.006939 to 0.05661	No	ns	0.2369
116 vs. 16	-0.01917	-0.05094 to 0.01261	No	ns	0.5538
Row 5
WT vs. CD1a	-0.07183	-0.1036 to -0.04006	Yes	****	<0.0001
WT vs. 77A	-0.02967	-0.06144 to 0.002106	No	ns	0.0848
WT vs. 110	-0.009167	-0.04094 to 0.02261	No	ns	0.9783
WT vs. 111	-0.04083	-0.07261 to -0.009061	Yes	**	0.0032
WT vs. 116	0.02983	-0.001939 to 0.06161	No	ns	0.0814
WT vs. 16	0.008667	-0.02311 to 0.04044	No	ns	0.9837
CD1a vs. 77A	0.04217	0.01039 to 0.07394	Yes	**	0.002
CD1a vs. 110	0.06267	0.03089 to 0.09444	Yes	****	<0.0001
CD1a vs. 111	0.031	-0.0007726 to 0.06277	No	ns	0.061
CD1a vs. 116	0.1017	0.06989 to 0.1334	Yes	****	<0.0001
CD1a vs. 16	0.0805	0.04873 to 0.1123	Yes	****	<0.0001
77A vs. 110	0.0205	-0.01127 to 0.05227	No	ns	0.4702
77A vs. 111	-0.01117	-0.04294 to 0.02061	No	ns	0.9429
77A vs. 116	0.0595	0.02773 to 0.09127	Yes	****	<0.0001
77A vs. 16	0.03833	0.006561 to 0.07011	Yes	**	0.0073
110 vs. 111	-0.03167	-0.06344 to 0.0001059	No	ns	0.0514
110 vs. 116	0.039	0.007227 to 0.07077	Yes	**	0.0059
110 vs. 16	0.01783	-0.01394 to 0.04961	No	ns	0.6376
111 vs. 116	0.07067	0.03889 to 0.1024	Yes	****	<0.0001
111 vs. 16	0.0495	0.01773 to 0.08127	Yes	***	0.0001
116 vs. 16	-0.02117	-0.05294 to 0.01061	No	ns	0.4297
Row 6
WT vs. CD1a	-0.09483	-0.1266 to -0.06306	Yes	****	<0.0001
WT vs. 77A	-0.05433	-0.08611 to -0.02256	Yes	****	<0.0001
WT vs. 110	-0.01767	-0.04944 to 0.01411	No	ns	0.6479
WT vs. 111	-0.05317	-0.08494 to -0.02139	Yes	****	<0.0001
WT vs. 116	0.03367	0.001894 to 0.06544	Yes	*	0.0299
WT vs. 16	0.006333	-0.02544 to 0.03811	No	ns	0.997
CD1a vs. 77A	0.0405	0.008727 to 0.07227	Yes	**	0.0035
CD1a vs. 110	0.07717	0.04539 to 0.1089	Yes	****	<0.0001
CD1a vs. 111	0.04167	0.009894 to 0.07344	Yes	**	0.0024
CD1a vs. 116	0.1285	0.09673 to 0.1603	Yes	****	<0.0001
CD1a vs. 16	0.1012	0.06939 to 0.1329	Yes	****	<0.0001
77A vs. 110	0.03667	0.004894 to 0.06844	Yes	*	0.0124
77A vs. 111	0.001167	-0.03061 to 0.03294	No	ns	>0.9999
77A vs. 116	0.088	0.05623 to 0.1198	Yes	****	<0.0001
77A vs. 16	0.06067	0.02889 to 0.09244	Yes	****	<0.0001
110 vs. 111	-0.0355	-0.06727 to -0.003727	Yes	*	0.0176
110 vs. 116	0.05133	0.01956 to 0.08311	Yes	****	<0.0001
110 vs. 16	0.024	-0.007773 to 0.05577	No	ns	0.2752
111 vs. 116	0.08683	0.05506 to 0.1186	Yes	****	<0.0001
111 vs. 16	0.0595	0.02773 to 0.09127	Yes	****	<0.0001
116 vs. 16	-0.02733	-0.05911 to 0.004439	No	ns	0.1439
Row 7
WT vs. CD1a	-0.1075	-0.1393 to -0.07573	Yes	****	<0.0001
WT vs. 77A	-0.0575	-0.08927 to -0.02573	Yes	****	<0.0001
WT vs. 110	-0.016	-0.04777 to 0.01577	No	ns	0.7464
WT vs. 111	-0.0565	-0.08827 to -0.02473	Yes	****	<0.0001
WT vs. 116	0.034	0.002227 to 0.06577	Yes	*	0.0272
WT vs. 16	0.005667	-0.02611 to 0.03744	No	ns	0.9984
CD1a vs. 77A	0.05	0.01823 to 0.08177	Yes	****	<0.0001
CD1a vs. 110	0.0915	0.05973 to 0.1233	Yes	****	<0.0001
CD1a vs. 111	0.051	0.01923 to 0.08277	Yes	****	<0.0001
CD1a vs. 116	0.1415	0.1097 to 0.1733	Yes	****	<0.0001
CD1a vs. 16	0.1132	0.08139 to 0.1449	Yes	****	<0.0001
77A vs. 110	0.0415	0.009727 to 0.07327	Yes	**	0.0025
77A vs. 111	0.001	-0.03077 to 0.03277	No	ns	>0.9999
77A vs. 116	0.0915	0.05973 to 0.1233	Yes	****	<0.0001
77A vs. 16	0.06317	0.03139 to 0.09494	Yes	****	<0.0001
110 vs. 111	-0.0405	-0.07227 to -0.008727	Yes	**	0.0035
110 vs. 116	0.05	0.01823 to 0.08177	Yes	****	<0.0001
110 vs. 16	0.02167	-0.01011 to 0.05344	No	ns	0.4001
111 vs. 116	0.0905	0.05873 to 0.1223	Yes	****	<0.0001
111 vs. 16	0.06217	0.03039 to 0.09394	Yes	****	<0.0001
116 vs. 16	-0.02833	-0.06011 to 0.003439	No	ns	0.1156
Fig. 4D
WT	CD1a	111	16	77a	110	116
1531.25	2300	1483.75	908.75	1270	1540	1030
1315	1923.75	1953.75	817.5	1520	590	585
795	1644	838	598	1348	822	806
889	1518	1118	646	1405	932	708
Tukey's multiple comparisons test	Mean Diff.	95.00% CI of diff.	Below threshold?	Summary	Adjusted P Value
WT vs. CD1a	-713.9	-1444 to 16.49	No	ns	0.0582	A-B
CD1a vs. 111	498.1	-232.3 to 1228	No	ns	0.3282	B-C
CD1a vs. 16	1104	373.5 to 1834	Yes	**	0.0012	B-D
CD1a vs. 77a	460.7	-269.7 to 1191	No	ns	0.4149	B-E
CD1a vs. 110	875.4	145.1 to 1606	Yes	*	0.0124	B-F
CD1a vs. 116	1064	333.8 to 1795	Yes	**	0.0018	B-G
Test details	Mean 1	Mean 2	Mean Diff.	SE of diff.	n1	n2	q	DF
WT vs. CD1a	1133	1846	-713.9	224.7	4	4	4.493	21
CD1a vs. 111	1846	1348	498.1	224.7	4	4	3.135	21
CD1a vs. 16	1846	742.6	1104	224.7	4	4	6.948	21
CD1a vs. 77a	1846	1386	460.7	224.7	4	4	2.9	21
CD1a vs. 110	1846	971	875.4	224.7	4	4	5.51	21
CD1a vs. 116	1846	782.3	1064	224.7	4	4	6.699	21
Fig. 4E
WT	CD1a	77A	110	116	111	16
30.8	59.6	45.1	46	33.6	50	36.4
32.6	45.3	41.6	41.4	34.5	67.4	38.9
37	53.4	29.5	33.8	40.7	46.7	37.3
38.4	47.3	41.1	39.2	37	48.5	32.5
Tukey's multiple comparisons test	Mean Diff.	95.00% CI of diff.	Below threshold?	Summary	Adjusted P Value
WT vs. CD1a	-16.7	-30.04 to -3.355	Yes	**	0.0084
CD1a vs. 77A	12.08	-1.270 to 25.42	No	ns	0.0932
CD1a vs. 110	11.3	-2.045 to 24.64	No	ns	0.1335
CD1a vs. 116	14.95	1.605 to 28.29	Yes	*	0.0217
CD1a vs. 111	-1.75	-15.09 to 11.59	No	ns	0.9994
CD1a vs. 16	15.13	1.780 to 28.47	Yes	*	0.0198
Test details	Mean 1	Mean 2	Mean Diff.	SE of diff.	n1	n2	q	DF
WT vs. CD1a	34.7	51.4	-16.7	4.105	4	4	5.753	21
CD1a vs. 77A	51.4	39.33	12.08	4.105	4	4	4.16	21
CD1a vs. 110	51.4	40.1	11.3	4.105	4	4	3.893	21
CD1a vs. 116	51.4	36.45	14.95	4.105	4	4	5.15	21
CD1a vs. 111	51.4	53.15	-1.75	4.105	4	4	0.6029	21
CD1a vs. 16	51.4	36.28	15.13	4.105	4	4	5.211	21
Fig.4F
WT	CD1a	77A	110	116	111	16
6.96	17.64	16.23	19.86	8.43	18	9.42
12.3	19.4	20.01	16.74	2.04	20.5	10.7
9.94	23.3	15.4	10.2	2.06	9.85	8.59
5.11	17	11.6	27.7	0.81	15.3	8.15
Tukey's multiple comparisons test	Mean Diff.	95.00% CI of diff.	Below threshold?	Summary	Adjusted P Value
WT vs. CD1a	-10.76	-20.15 to -1.367	Yes	*	0.0181
CD1a vs. 77A	3.525	-5.865 to 12.92	No	ns	0.8785
CD1a vs. 110	0.71	-8.680 to 10.10	No	ns	>0.9999
CD1a vs. 116	16	6.610 to 25.39	Yes	***	0.0003
CD1a vs. 111	3.423	-5.968 to 12.81	No	ns	0.8922
CD1a vs. 16	10.12	0.7295 to 19.51	Yes	*	0.0293
Test details	Mean 1	Mean 2	Mean Diff.	SE of diff.	n1	n2	q	DF
WT vs. CD1a	8.578	19.34	-10.76	2.889	4	4	5.267	21
CD1a vs. 77A	19.34	15.81	3.525	2.889	4	4	1.726	21
CD1a vs. 110	19.34	18.63	0.71	2.889	4	4	0.3476	21
CD1a vs. 116	19.34	3.335	16	2.889	4	4	7.833	21
CD1a vs. 111	19.34	15.91	3.423	2.889	4	4	1.676	21
CD1a vs. 16	19.34	9.215	10.12	2.889	4	4	4.954	21
Fig. 4G
WT	CD1a	77A	110	116	111	16
12.8	19.4	14.4	10.9	10.3	16.3	16.1
12.3	17.3	19.9	12.5	10.1	13.3	12.9
12.4	15.8	14.4	1.94	6.18	21.7	14.9
14.7	22.6	10.2	5.43	4.55	19.2	11.1
Dunnett's multiple comparisons test	Mean Diff.	95.00% CI of diff.	Below threshold?	Summary	Adjusted P Value
CD1a vs. WT	5.725	-0.7716 to 12.22	No	ns	0.0979
CD1a vs. 77A	4.05	-2.447 to 10.55	No	ns	0.3465
CD1a vs. 110	11.08	4.586 to 17.58	Yes	***	0.0006
CD1a vs. 116	10.99	4.496 to 17.49	Yes	***	0.0006
CD1a vs. 111	1.15	-5.347 to 7.647	No	ns	0.9914
CD1a vs. 16	5.025	-1.472 to 11.52	No	ns	0.1723
Test details	Mean 1	Mean 2	Mean Diff.	SE of diff.	n1	n2	q	DF
CD1a vs. WT	18.78	13.05	5.725	2.329	4	4	2.458	21
CD1a vs. 77A	18.78	14.73	4.05	2.329	4	4	1.739	21
CD1a vs. 110	18.78	7.693	11.08	2.329	4	4	4.759	21
CD1a vs. 116	18.78	7.783	10.99	2.329	4	4	4.72	21
CD1a vs. 111	18.78	17.63	1.15	2.329	4	4	0.4938	21
CD1a vs. 16	18.78	13.75	5.025	2.329	4	4	2.158	21
Fig. 4H
WT	CD1a	111	16	77a	110	116
562.5	1025	193.75	191.667	956.667	825	330
731.25	768.75	531.25	147.917	913.333	675	125
456.25	977.5	595	585	1430	275	255
392.5	1145	332.5	692.5	680	532.5	172.5
Tukey's multiple comparisons test	Mean Diff.	95.00% CI of diff.	Below threshold?	Summary	Adjusted P Value
WT vs. CD1a	-443.4	-933.2 to 46.36	No	ns	0.0929	A-B
CD1a vs. 111	565.9	76.14 to 1056	Yes	*	0.0169
CD1a vs. 16	574.8	85.00 to 1065	Yes	*	0.0148
CD1a vs. 77a	-15.94	-505.7 to 473.9	No	ns	>0.9999
CD1a vs. 110	402.2	-87.61 to 892.0	No	ns	0.1554
CD1a vs. 116	758.4	268.6 to 1248	Yes	***	0.0009
Test details	Mean 1	Mean 2	Mean Diff.	SE of diff.	n1	n2	q	DF
WT vs. CD1a	535.6	979.1	-443.4	150.7	4	4	4.162	21
CD1a vs. 111	979.1	413.1	565.9	150.7	4	4	5.312	21
CD1a vs. 16	979.1	404.3	574.8	150.7	4	4	5.395	21
CD1a vs. 77a	979.1	995	-15.94	150.7	4	4	0.1496	21
CD1a vs. 110	979.1	576.9	402.2	150.7	4	4	3.775	21
CD1a vs. 116	979.1	220.6	758.4	150.7	4	4	7.119	21
Fig. 4I
WT	CD1a	111	16	77A	110	116
0.13	0.17	0.28	0.15	0.11	0.11	0.055
0.065	0.19	0.18	0.22	0.085	0.066	0.068
0.076	0.142	0.168	0.102	0.094	0.056	0.026
0.09	0.158	0.128	0.112	0.124	0.074	0.02
Dunnett's multiple comparisons test	Mean Diff.	95.00% CI of diff.	Below threshold?	Summary	Adjusted P Value
CD1a vs. WT	0.07475	0.001575 to 0.1479	Yes	*	0.0441
CD1a vs. 111	-0.024	-0.09717 to 0.04917	No	ns	0.8663
CD1a vs. 16	0.019	-0.05417 to 0.09217	No	ns	0.9463
CD1a vs. 77A	0.06175	-0.01142 to 0.1349	No	ns	0.1197
CD1a vs. 110	0.0885	0.01533 to 0.1617	Yes	*	0.014
CD1a vs. 116	0.1228	0.04958 to 0.1959	Yes	***	0.0007
Test details	Mean 1	Mean 2	Mean Diff.	SE of diff.	n1	n2	q	DF
CD1a vs. WT	0.165	0.09025	0.07475	0.02623	4	4	2.85	21
CD1a vs. 111	0.165	0.189	-0.024	0.02623	4	4	0.915	21
CD1a vs. 16	0.165	0.146	0.019	0.02623	4	4	0.7244	21
CD1a vs. 77A	0.165	0.1033	0.06175	0.02623	4	4	2.354	21
CD1a vs. 110	0.165	0.0765	0.0885	0.02623	4	4	3.374	21
CD1a vs. 116	0.165	0.04225	0.1228	0.02623	4	4	4.68	21
Fig. 4J
WT	CD1a	77a	110	116	111	16
3.7	96.4	92	11.3	15.8	98.9	94.6
1.6	93	100	13.5	33.3	88.6	97.2
2.84	76	87.6	37.3	23.5	74.4	61.5
0.68	87.1	84.2	29.6	43.5	74.4	76.5
Tukey's multiple comparisons test	Mean Diff.	95.00% CI of diff.	Below threshold?	Summary	Adjusted P Value
WT vs. CD1a	-85.92	-111.3 to -60.54	Yes	****	<0.0001
CD1a vs. 77a	-2.825	-28.21 to 22.56	No	ns	0.9998
CD1a vs. 110	65.2	39.82 to 90.58	Yes	****	<0.0001
CD1a vs. 116	59.1	33.72 to 84.48	Yes	****	<0.0001
CD1a vs. 111	4.05	-21.33 to 29.43	No	ns	0.9983
CD1a vs. 16	5.675	-19.71 to 31.06	No	ns	0.9892
Test details	Mean 1	Mean 2	Mean Diff.	SE of diff.	n1	n2	q	DF
WT vs. CD1a	2.205	88.13	-85.92	7.808	4	4	15.56	21
CD1a vs. 77a	88.13	90.95	-2.825	7.808	4	4	0.5116	21
CD1a vs. 110	88.13	22.93	65.2	7.808	4	4	11.81	21
CD1a vs. 116	88.13	29.03	59.1	7.808	4	4	10.7	21
CD1a vs. 111	88.13	84.08	4.05	7.808	4	4	0.7335	21
CD1a vs. 16	88.13	82.45	5.675	7.808	4	4	1.028	21
Fig. 4K
WT	CD1a	111	16	77A	110	116
1.61	53.4	43.1	73.1	52.5	15.2	18.9
2.04	74.6	25.7	76.4	53.6	18.6	10.1
3.4	79.2	66.3	73.6	67.3	11.1	7.69
0	76.1	36.4	58.5	58.5	8.96	5.26
Tukey's multiple comparisons test	Mean Diff.	95.00% CI of diff.	Below threshold?	Summary	Adjusted P Value
WT vs. CD1a	-69.06	-90.35 to -47.78	Yes	****	<0.0001
CD1a vs. 111	27.95	6.667 to 49.23	Yes	**	0.0053
CD1a vs. 16	0.425	-20.86 to 21.71	No	ns	>0.9999
CD1a vs. 77A	12.85	-8.433 to 34.13	No	ns	0.4647
CD1a vs. 110	57.36	36.08 to 78.64	Yes	****	<0.0001
CD1a vs. 116	60.34	39.05 to 81.62	Yes	****	<0.0001
Test details	Mean 1	Mean 2	Mean Diff.	SE of diff.	n1	n2	q	DF
WT vs. CD1a	1.763	70.83	-69.06	6.547	4	4	14.92	21
CD1a vs. 111	70.83	42.88	27.95	6.547	4	4	6.037	21
CD1a vs. 16	70.83	70.4	0.425	6.547	4	4	0.0918	21
CD1a vs. 77A	70.83	57.98	12.85	6.547	4	4	2.776	21
CD1a vs. 110	70.83	13.47	57.36	6.547	4	4	12.39	21
CD1a vs. 116	70.83	10.49	60.34	6.547	4	4	13.03	21

## Sheet: Figure 5
Fig. 5A
LC	Day 0				Day 2
Iso	1	1	1	1	1	1	1	1
16	1.09838	1.18185	0.920534	1.23613	0.981848	1.17391	1.06366	1.00049
77A	1.15363	0.858853	1.01891	1.23937	1.02338	0.933482	1.13743	0.999411
110	0.367296	0.33778	0.501712	0.468572	0.190227	0.371957	0.493408	0.306543
111	1.12791	1.03983	0.651058	1.24131	0.932791	1.00287	1.09646	0.980583
116	0.163693	0.330402	0.620123	0.142618	0.156826	0.3161	0.425134	0.206704
Dunnett's multiple comparisons test	Mean Diff.	95.00% CI of diff.	Below threshold?	Summary	Adjusted P Value
Day 0
Iso vs. 16	-0.1092	-0.3594 to 0.1410	No	ns	0.6733
Iso vs. 77A	-0.06769	-0.3179 to 0.1825	No	ns	0.9266
Iso vs. 110	0.5812	0.3309 to 0.8314	Yes	****	<0.0001
Iso vs. 111	-0.01503	-0.2652 to 0.2352	No	ns	0.9997
Iso vs. 116	0.6858	0.4356 to 0.9360	Yes	****	<0.0001
Day 2
Iso vs. 16	-0.05498	-0.3052 to 0.1952	No	ns	0.9674
Iso vs. 77A	-0.02343	-0.2736 to 0.2268	No	ns	0.9988
Iso vs. 110	0.6595	0.4092 to 0.9097	Yes	****	<0.0001
Iso vs. 111	-0.003176	-0.2534 to 0.2470	No	ns	>0.9999
Iso vs. 116	0.7238	0.4736 to 0.9740	Yes	****	<0.0001
Test details	Mean 1	Mean 2	Mean Diff.	SE of diff.	N1	N2	q	DF
Day 0
Iso vs. 16	1	1.109	-0.1092	0.09508	4	4	1.149	36
Iso vs. 77A	1	1.068	-0.06769	0.09508	4	4	0.712	36
Iso vs. 110	1	0.4188	0.5812	0.09508	4	4	6.113	36
Iso vs. 111	1	1.015	-0.01503	0.09508	4	4	0.1581	36
Iso vs. 116	1	0.3142	0.6858	0.09508	4	4	7.213	36
Day 2
Iso vs. 16	1	1.055	-0.05498	0.09508	4	4	0.5782	36
Iso vs. 77A	1	1.023	-0.02343	0.09508	4	4	0.2464	36
Iso vs. 110	1	0.3405	0.6595	0.09508	4	4	6.936	36
Iso vs. 111	1	1.003	-0.003176	0.09508	4	4	0.0334	36
Iso vs. 116	1	0.2762	0.7238	0.09508	4	4	7.613	36
DC	Day 0				Day 2
Iso	1	1	1	1	1	1	1	1
16	1.01035	1.20522	0.84779	1.3198	1.09362	0.929187	1.01886	0.987951
77A	1.06132	1.28561	0.963417	1.21194	1.06085	0.889413	1.10406	0.987659
110	0.899087	0.779393	0.947303	1.12031	0.938321	0.78275	1.01618	0.89889
111	1.09943	1.01468	0.98838	1.14661	1.14385	0.845047	1.04596	0.982779
116	0.779258	0.615863	1.03089	0.798174	0.856571	0.611893	0.997753	0.541696
Dunnett's multiple comparisons test	Mean Diff.	95.00% CI of diff.	Below threshold?	Summary	Adjusted P Value
Day 0
Iso vs. 16	-0.09579	-0.3379 to 0.1463	No	ns	0.747
Iso vs. 77A	-0.1306	-0.3727 to 0.1115	No	ns	0.4858
Iso vs. 110	0.06348	-0.1786 to 0.3056	No	ns	0.9346
Iso vs. 111	-0.06227	-0.3044 to 0.1798	No	ns	0.9392
Iso vs. 116	0.194	-0.04813 to 0.4360	No	ns	0.1529
Day 2
Iso vs. 16	-0.007404	-0.2495 to 0.2347	No	ns	0.9999
Iso vs. 77A	-0.0105	-0.2526 to 0.2316	No	ns	0.9999
Iso vs. 110	0.09096	-0.1511 to 0.3331	No	ns	0.7813
Iso vs. 111	-0.00441	-0.2465 to 0.2377	No	ns	>0.9999
Iso vs. 116	0.248	0.005935 to 0.4901	Yes	*	0.0431
Test details	Mean 1	Mean 2	Mean Diff.	SE of diff.	N1	N2	q	DF
Day 0
Iso vs. 16	1	1.096	-0.09579	0.09198	4	4	1.041	36
Iso vs. 77A	1	1.131	-0.1306	0.09198	4	4	1.419	36
Iso vs. 110	1	0.9365	0.06348	0.09198	4	4	0.6901	36
Iso vs. 111	1	1.062	-0.06227	0.09198	4	4	0.677	36
Iso vs. 116	1	0.806	0.194	0.09198	4	4	2.109	36
Day 2
Iso vs. 16	1	1.007	-0.007404	0.09198	4	4	0.08049	36
Iso vs. 77A	1	1.01	-0.0105	0.09198	4	4	0.1141	36
Iso vs. 110	1	0.909	0.09096	0.09198	4	4	0.9889	36
Iso vs. 111	1	1.004	-0.00441	0.09198	4	4	0.04794	36
Iso vs. 116	1	0.752	0.248	0.09198	4	4	2.696	36
Fig. 5C
	EV				CD1a
Iso	1	1	1		1	1	1	1
16	1.01996	0.944257	0.995927		0.985612	1.06557	0.966387	1.11538
110	0.947894	0.929054	0.85336		1.2518	1.43443	1.58824	1.5641
116	1.02993	1.02534	1.27088		1.63309	1.72131	1.77311	1.86538
Tukey's multiple comparisons test	Predicted (LS) mean diff.	95.00% CI of diff.	Below threshold?	Summary	Adjusted P Value		Test details	Predicted (LS) mean 1	Predicted (LS) mean 2	Predicted (LS) mean diff.	SE of diff.	N1	N2	q	DF
Iso1:EV vs. Iso1:CD1a	0	-0.2314 to 0.2314	No	ns	>0.9999		Iso1:EV vs. Iso1:CD1a	1	1	0	0.06865	3	4	0	20
Iso1:EV vs. 16:EV	0.01329	-0.2341 to 0.2607	No	ns	>0.9999		Iso1:EV vs. 16:EV	1	0.9867	0.01329	0.07339	3	3	0.256	20
Iso1:EV vs. 16:CD1a	-0.03324	-0.2647 to 0.1982	No	ns	0.9996		Iso1:EV vs. 16:CD1a	1	1.033	-0.03324	0.06865	3	4	0.6847	20
Iso1:EV vs. 110:EV	0.0899	-0.1575 to 0.3373	No	ns	0.9148		Iso1:EV vs. 110:EV	1	0.9101	0.0899	0.07339	3	3	1.732	20
Iso1:EV vs. 110:CD1a	-0.4596	-0.6911 to -0.2282	Yes	****	<0.0001		Iso1:EV vs. 110:CD1a	1	1.46	-0.4596	0.06865	3	4	9.468	20
Iso1:EV vs. 116:EV	-0.1087	-0.3561 to 0.1387	No	ns	0.8082		Iso1:EV vs. 116:EV	1	1.109	-0.1087	0.07339	3	3	2.095	20
Iso1:EV vs. 116:CD1a	-0.7482	-0.9797 to -0.5168	Yes	****	<0.0001		Iso1:EV vs. 116:CD1a	1	1.748	-0.7482	0.06865	3	4	15.41	20
Iso1:CD1a vs. 16:EV	0.01329	-0.2182 to 0.2447	No	ns	>0.9999		Iso1:CD1a vs. 16:EV	1	0.9867	0.01329	0.06865	4	3	0.2737	20
Iso1:CD1a vs. 16:CD1a	-0.03324	-0.2475 to 0.1810	No	ns	0.9994		Iso1:CD1a vs. 16:CD1a	1	1.033	-0.03324	0.06356	4	4	0.7396	20
Iso1:CD1a vs. 110:EV	0.0899	-0.1415 to 0.3213	No	ns	0.8848		Iso1:CD1a vs. 110:EV	1	0.9101	0.0899	0.06865	4	3	1.852	20
Iso1:CD1a vs. 110:CD1a	-0.4596	-0.6739 to -0.2454	Yes	****	<0.0001		Iso1:CD1a vs. 110:CD1a	1	1.46	-0.4596	0.06356	4	4	10.23	20
Iso1:CD1a vs. 116:EV	-0.1087	-0.3402 to 0.1227	No	ns	0.7542		Iso1:CD1a vs. 116:EV	1	1.109	-0.1087	0.06865	4	3	2.24	20
Iso1:CD1a vs. 116:CD1a	-0.7482	-0.9625 to -0.5340	Yes	****	<0.0001		Iso1:CD1a vs. 116:CD1a	1	1.748	-0.7482	0.06356	4	4	16.65	20
16:EV vs. 16:CD1a	-0.04653	-0.2780 to 0.1849	No	ns	0.9967		16:EV vs. 16:CD1a	0.9867	1.033	-0.04653	0.06865	3	4	0.9584	20
16:EV vs. 110:EV	0.07661	-0.1708 to 0.3240	No	ns	0.9613		16:EV vs. 110:EV	0.9867	0.9101	0.07661	0.07339	3	3	1.476	20
16:EV vs. 110:CD1a	-0.4729	-0.7044 to -0.2415	Yes	****	<0.0001		16:EV vs. 110:CD1a	0.9867	1.46	-0.4729	0.06865	3	4	9.742	20
16:EV vs. 116:EV	-0.122	-0.3694 to 0.1254	No	ns	0.7095		16:EV vs. 116:EV	0.9867	1.109	-0.122	0.07339	3	3	2.351	20
16:EV vs. 116:CD1a	-0.7615	-0.9930 to -0.5301	Yes	****	<0.0001		16:EV vs. 116:CD1a	0.9867	1.748	-0.7615	0.06865	3	4	15.69	20
16:CD1a vs. 110:EV	0.1231	-0.1083 to 0.3546	No	ns	0.631		16:CD1a vs. 110:EV	1.033	0.9101	0.1231	0.06865	4	3	2.537	20
16:CD1a vs. 110:CD1a	-0.4264	-0.6407 to -0.2121	Yes	****	<0.0001		16:CD1a vs. 110:CD1a	1.033	1.46	-0.4264	0.06356	4	4	9.488	20
16:CD1a vs. 116:EV	-0.07548	-0.3069 to 0.1560	No	ns	0.9495		16:CD1a vs. 116:EV	1.033	1.109	-0.07548	0.06865	4	3	1.555	20
16:CD1a vs. 116:CD1a	-0.715	-0.9293 to -0.5007	Yes	****	<0.0001		16:CD1a vs. 116:CD1a	1.033	1.748	-0.715	0.06356	4	4	15.91	20
110:EV vs. 110:CD1a	-0.5495	-0.7810 to -0.3181	Yes	****	<0.0001		110:EV vs. 110:CD1a	0.9101	1.46	-0.5495	0.06865	3	4	11.32	20
110:EV vs. 116:EV	-0.1986	-0.4460 to 0.04881	No	ns	0.1775		110:EV vs. 116:EV	0.9101	1.109	-0.1986	0.07339	3	3	3.827	20
110:EV vs. 116:CD1a	-0.8381	-1.070 to -0.6067	Yes	****	<0.0001		110:EV vs. 116:CD1a	0.9101	1.748	-0.8381	0.06865	3	4	17.27	20
110:CD1a vs. 116:EV	0.3509	0.1195 to 0.5824	Yes	**	0.0011		110:CD1a vs. 116:EV	1.46	1.109	0.3509	0.06865	4	3	7.229	20
110:CD1a vs. 116:CD1a	-0.2886	-0.5029 to -0.07431	Yes	**	0.004		110:CD1a vs. 116:CD1a	1.46	1.748	-0.2886	0.06356	4	4	6.421	20
116:EV vs. 116:CD1a	-0.6395	-0.8709 to -0.4081	Yes	****	<0.0001		116:EV vs. 116:CD1a	1.109	1.748	-0.6395	0.06865	3	4	13.17	20
Fig.5D
Iso	16	110	116
-0.09	-4.74	21.77	62.46
0.02	-0.1	27.98	64.27
0.07	2.37	33.15	67.01
0.01	5.18	29.09	65.77
-0.01	-3.12	19.32	52.42
0.3	-2.74	23.18	56.73
Tukey's multiple comparisons test	Mean Diff.	95.00% CI of diff.	Below threshold?	Summary	Adjusted P Value
Iso vs. 16	0.575	-5.085 to 6.235	No	ns	0.9801	A-B
Iso vs. 110	-25.7	-33.50 to -17.89	Yes	***	0.0003	A-C
Iso vs. 116	-61.39	-70.03 to -52.76	Yes	****	<0.0001	A-D
16 vs. 110	-26.27	-30.74 to -21.80	Yes	****	<0.0001	B-C
16 vs. 116	-61.97	-68.35 to -55.59	Yes	****	<0.0001	B-D
110 vs. 116	-35.7	-40.01 to -31.38	Yes	****	<0.0001	C-D
Test details	Mean 1	Mean 2	Mean Diff.	SE of diff.	n1	n2	q	DF
Iso vs. 16	0.05	-0.525	0.575	1.534	6	6	0.5301	5
Iso vs. 110	0.05	25.75	-25.7	2.116	6	6	17.18	5
Iso vs. 116	0.05	61.44	-61.39	2.34	6	6	37.1	5
16 vs. 110	-0.525	25.75	-26.27	1.212	6	6	30.67	5
16 vs. 116	-0.525	61.44	-61.97	1.73	6	6	50.67	5
110 vs. 116	25.75	61.44	-35.7	1.169	6	6	43.19	5
Fig.5E
Iso	16	110	116
0.01	3.09	40.62	24.2
0.28	19.33	24.81	38.94
0	16.26	30.86	34.56
0	19.02	39.8	46.79
0	29.2075	40.748	42.5754
0.02	15.7	21.9	31.74
Tukey's multiple comparisons test	Mean Diff.	95.00% CI of diff.	Below threshold?	Summary	Adjusted P Value
Iso vs. 16	-17.05	-30.82 to -3.282	Yes	*	0.0216
Iso vs. 110	-33.07	-47.05 to -19.10	Yes	**	0.0012
Iso vs. 116	-36.42	-49.63 to -23.20	Yes	***	0.0006
16 vs. 110	-16.02	-35.60 to 3.561	No	ns	0.1016
16 vs. 116	-19.37	-27.45 to -11.28	Yes	**	0.0011
110 vs. 116	-3.345	-20.75 to 14.06	No	ns	0.9289
Test details	Mean 1	Mean 2	Mean Diff.	SE of diff.	n1	n2	q	DF
Iso vs. 16	0.05167	17.1	-17.05	3.432	6	6	7.026	5
Iso vs. 110	0.05167	33.12	-33.07	3.484	6	6	13.42	5
Iso vs. 116	0.05167	36.47	-36.42	3.294	6	6	15.63	5
16 vs. 110	17.1	33.12	-16.02	4.882	6	6	4.641	5
16 vs. 116	17.1	36.47	-19.37	2.016	6	6	13.59	5
110 vs. 116	33.12	36.47	-3.345	4.339	6	6	1.09	5

## Sheet: Figure 6
Fig. 6B
	Day	WT				CD1a Tg						16								110								116										Unchallenged WT		Unchallenged CD1a Tg
	0	0	0	0	0	0	0	0	0	0	0	0	0	0	0	0	0	0	0	0	0	0	0	0	0	0	0	0	0	0	0	0	0	0	0	0	0	0	0	0	0	0	0	0	0
	1	0.004	0.013	0.001	0.026	0.028	0.016	0.018	0.044	0.013	0.018	0.018	0.024	0.014	0.016	0.029	0.02	0.017	0.018	0.024	0.016	0.018	0.031	0.013	0.015	0.017	0.01	0.03	0.027	0.023	0.02	0.023	0.04	0.012	0.018	0.017	0.017	-0.003	-0.007	-0.006	-0.003	0.018	0.008	0.007	0.009
	2	0.02	0.028	0.034	0.058	0.067	0.069	0.034	0.058	0.06	0.06	0.05	0.058	0.048	0.038	0.055	0.055	0.062	0.048	0.053	0.071	0.042	0.048	0.052	0.055	0.051	0.037	0.063	0.053	0.044	0.04	0.063	0.071	0.055	0.05	0.047	0.042	0.002	-0.002	-0.004	-0.002	0.018	0.012	0.007	0.005
	3	0.038	0.051	0.04	0.05	0.083	0.1	0.046	0.044	0.074	0.096	0.078	0.08	0.068	0.071	0.064	0.074	0.08	0.079	0.074	0.095	0.055	0.066	0.082	0.11	0.073	0.057	0.079	0.087	0.096	0.074	0.081	0.088	0.095	0.107	0.096	0.075	0.005	-0.002	-0.015	0.002	0.013	0.009	0.006	0.008
	4	0.053	0.073	0.062	0.062	0.1	0.127	0.076	0.065	0.087	0.11	0.086	0.099	0.078	0.085	0.064	0.092	0.08	0.096	0.093	0.116	0.057	0.061	0.093	0.088	0.082	0.062	0.091	0.096	0.069	0.058	0.06	0.095	0.068	0.096	0.083	0.066	0.004	0	-0.019	0.008	0.02	0.018	0.017	0.022
	5	0.08	0.079	0.084	0.089	0.129	0.147	0.102	0.109	0.101	0.137	0.088	0.116	0.095	0.133	0.106	0.122	0.115	0.122	0.109	0.13	0.064	0.077	0.141	0.107	0.094	0.076	0.067	0.074	0.076	0.05	0.055	0.079	0.073	0.077	0.077	0.087	0.002	-0.012	-0.009	0.007	0.02	0.015	0.016	0.022
	6	0.098	0.097	0.101	0.105	0.157	0.156	0.167	0.167	0.146	0.182	0.094	0.12	0.174	0.179	0.148	0.162	0.187	0.179	0.115	0.138	0.083	0.094	0.171	0.161	0.117	0.119	0.043	0.048	0.085	0.088	0.089	0.091	0.081	0.091	0.065	0.087	-0.003	-0.01	0.001	0.007	0.025	0.026	0.007	0.012
	7	0.11	0.107	0.159	0.16	0.212	0.168	0.198	0.227	0.229	0.231	0.103	0.128	0.215	0.209	0.181	0.189	0.173	0.193	0.135	0.144	0.125	0.156	0.188	0.202	0.192	0.187	0.056	0.055	0.106	0.118	0.103	0.126	0.115	0.113	0.1	0.1	0.006	-0.007	-0.002	0	0.019	0.016	0.012	0.018
	8	0.116	0.115	0.204	0.19	0.234	0.196	0.251	0.279	0.26	0.292	0.117	0.136	0.226	0.226	0.2	0.208	0.187	0.202	0.149	0.148	0.23	0.235	0.241	0.254	0.199	0.205	0.078	0.061	0.128	0.123	0.108	0.147	0.169	0.162	0.153	0.189	-0.003	-0.008	-0.006	-0.001	0.023	0.01	0.014	0.019
	Dunnett's multiple comparisons test	Predicted (LS) mean diff.	95.00% CI of diff.	Below threshold?	Summary	Adjusted P Value		Test details	Predicted (LS) mean 1	Predicted (LS) mean 2	Predicted (LS) mean diff.	SE of diff.	N1	N2	q	DF
	Row 1							Row 1
	CD1a Tg vs. WT	-1.249e-16	-0.03322 to 0.03322	No	ns	>0.9999		CD1a Tg vs. WT	0	1.249e-16	-1.249e-16	0.01286	6	4	9.715e-15	333
	CD1a Tg vs. 16	-8.327e-17	-0.02779 to 0.02779	No	ns	>0.9999		CD1a Tg vs. 16	0	8.327e-17	-8.327e-17	0.01076	6	8	7.741e-15	333
	CD1a Tg vs. 110	0	-0.02779 to 0.02779	No	ns	>0.9999		CD1a Tg vs. 110	0	0	0	0.01076	6	8	0	333
	CD1a Tg vs. 116	0	-0.02657 to 0.02657	No	ns	>0.9999		CD1a Tg vs. 116	0	0	0	0.01029	6	10	0	333
	CD1a Tg vs. Unchallenged WT	-1.388e-16	-0.04202 to 0.04202	No	ns	>0.9999		CD1a Tg vs. Unchallenged WT	0	1.388e-16	-1.388e-16	0.01626	6	2	8.534e-15	333
	CD1a Tg vs. Unchallenged CD1a Tg	0	-0.02971 to 0.02971	No	ns	>0.9999		CD1a Tg vs. Unchallenged CD1a Tg	0	0	0	0.0115	6	6	0	333
	Row 2							Row 2
	CD1a Tg vs. WT	0.01183	-0.02138 to 0.04505	No	ns	0.8707		CD1a Tg vs. WT	0.02283	0.011	0.01183	0.01286	6	4	0.9204	333
	CD1a Tg vs. 16	0.003333	-0.02446 to 0.03113	No	ns	0.9995		CD1a Tg vs. 16	0.02283	0.0195	0.003333	0.01076	6	8	0.3099	333
	CD1a Tg vs. 110	0.004833	-0.02296 to 0.03263	No	ns	0.995		CD1a Tg vs. 110	0.02283	0.018	0.004833	0.01076	6	8	0.4493	333
	CD1a Tg vs. 116	0.0001333	-0.02644 to 0.02671	No	ns	>0.9999		CD1a Tg vs. 116	0.02283	0.0227	0.0001333	0.01029	6	10	0.01296	333
	CD1a Tg vs. Unchallenged WT	0.02783	-0.01418 to 0.06985	No	ns	0.3374		CD1a Tg vs. Unchallenged WT	0.02283	-0.005	0.02783	0.01626	6	2	1.711	333
	CD1a Tg vs. Unchallenged CD1a Tg	0.01733	-0.01238 to 0.04704	No	ns	0.4675		CD1a Tg vs. Unchallenged CD1a Tg	0.02283	0.0055	0.01733	0.0115	6	6	1.507	333
	Row 3							Row 3
	CD1a Tg vs. WT	0.023	-0.01022 to 0.05622	No	ns	0.2945		CD1a Tg vs. WT	0.058	0.035	0.023	0.01286	6	4	1.789	333
	CD1a Tg vs. 16	0.00625	-0.02154 to 0.03404	No	ns	0.9829		CD1a Tg vs. 16	0.058	0.05175	0.00625	0.01076	6	8	0.581	333
	CD1a Tg vs. 110	0.006875	-0.02092 to 0.03467	No	ns	0.9729		CD1a Tg vs. 110	0.058	0.05113	0.006875	0.01076	6	8	0.6391	333
	CD1a Tg vs. 116	0.0052	-0.02137 to 0.03177	No	ns	0.9919		CD1a Tg vs. 116	0.058	0.0528	0.0052	0.01029	6	10	0.5056	333
	CD1a Tg vs. Unchallenged WT	0.058	0.01598 to 0.1000	Yes	**	0.0023		CD1a Tg vs. Unchallenged WT	0.058	2.22e-16	0.058	0.01626	6	2	3.566	333
	CD1a Tg vs. Unchallenged CD1a Tg	0.052	0.02229 to 0.08171	Yes	****	<0.0001		CD1a Tg vs. Unchallenged CD1a Tg	0.058	0.006	0.052	0.0115	6	6	4.522	333
	Row 4							Row 4
	CD1a Tg vs. WT	0.02908	-0.004135 to 0.06230	No	ns	0.1109		CD1a Tg vs. WT	0.07383	0.04475	0.02908	0.01286	6	4	2.262	333
	CD1a Tg vs. 16	-0.0004167	-0.02821 to 0.02738	No	ns	>0.9999		CD1a Tg vs. 16	0.07383	0.07425	-0.0004167	0.01076	6	8	0.03874	333
	CD1a Tg vs. 110	-0.002667	-0.03046 to 0.02513	No	ns	0.9996		CD1a Tg vs. 110	0.07383	0.0765	-0.002667	0.01076	6	8	0.2479	333
	CD1a Tg vs. 116	-0.01397	-0.04054 to 0.01261	No	ns	0.5742		CD1a Tg vs. 116	0.07383	0.0878	-0.01397	0.01029	6	10	1.358	333
	CD1a Tg vs. Unchallenged WT	0.07233	0.03032 to 0.1144	Yes	****	<0.0001		CD1a Tg vs. Unchallenged WT	0.07383	0.0015	0.07233	0.01626	6	2	4.448	333
	CD1a Tg vs. Unchallenged CD1a Tg	0.07	0.04029 to 0.09971	Yes	****	<0.0001		CD1a Tg vs. Unchallenged CD1a Tg	0.07383	0.003833	0.07	0.0115	6	6	6.087	333
	Row 5							Row 5
	CD1a Tg vs. WT	0.03167	-0.001552 to 0.06488	No	ns	0.0683		CD1a Tg vs. WT	0.09417	0.0625	0.03167	0.01286	6	4	2.463	333
	CD1a Tg vs. 16	0.009167	-0.01863 to 0.03696	No	ns	0.904		CD1a Tg vs. 16	0.09417	0.085	0.009167	0.01076	6	8	0.8522	333
	CD1a Tg vs. 110	0.01267	-0.01513 to 0.04046	No	ns	0.7064		CD1a Tg vs. 110	0.09417	0.0815	0.01267	0.01076	6	8	1.178	333
	CD1a Tg vs. 116	0.01597	-0.01061 to 0.04254	No	ns	0.437		CD1a Tg vs. 116	0.09417	0.0782	0.01597	0.01029	6	10	1.552	333
	CD1a Tg vs. Unchallenged WT	0.09217	0.05015 to 0.1342	Yes	****	<0.0001		CD1a Tg vs. Unchallenged WT	0.09417	0.002	0.09217	0.01626	6	2	5.667	333
	CD1a Tg vs. Unchallenged CD1a Tg	0.08317	0.05346 to 0.1129	Yes	****	<0.0001		CD1a Tg vs. Unchallenged CD1a Tg	0.09417	0.011	0.08317	0.0115	6	6	7.232	333
	Row 6							Row 6
	CD1a Tg vs. WT	0.03783	0.004615 to 0.07105	Yes	*	0.0182		CD1a Tg vs. WT	0.1208	0.083	0.03783	0.01286	6	4	2.943	333
	CD1a Tg vs. 16	0.008708	-0.01908 to 0.03650	No	ns	0.9221		CD1a Tg vs. 16	0.1208	0.1121	0.008708	0.01076	6	8	0.8096	333
	CD1a Tg vs. 110	0.02108	-0.006709 to 0.04888	No	ns	0.2127		CD1a Tg vs. 110	0.1208	0.09975	0.02108	0.01076	6	8	1.96	333
	CD1a Tg vs. 116	0.04933	0.02276 to 0.07591	Yes	****	<0.0001		CD1a Tg vs. 116	0.1208	0.0715	0.04933	0.01029	6	10	4.796	333
	CD1a Tg vs. Unchallenged WT	0.1258	0.08382 to 0.1679	Yes	****	<0.0001		CD1a Tg vs. Unchallenged WT	0.1208	-0.005	0.1258	0.01626	6	2	7.738	333
	CD1a Tg vs. Unchallenged CD1a Tg	0.109	0.07929 to 0.1387	Yes	****	<0.0001		CD1a Tg vs. Unchallenged CD1a Tg	0.1208	0.01183	0.109	0.0115	6	6	9.479	333
	Row 7							Row 7
	CD1a Tg vs. WT	0.06225	0.02903 to 0.09547	Yes	****	<0.0001		CD1a Tg vs. WT	0.1625	0.1003	0.06225	0.01286	6	4	4.842	333
	CD1a Tg vs. 16	0.007125	-0.02067 to 0.03492	No	ns	0.9679		CD1a Tg vs. 16	0.1625	0.1554	0.007125	0.01076	6	8	0.6624	333
	CD1a Tg vs. 110	0.03775	0.009958 to 0.06554	Yes	**	0.0028		CD1a Tg vs. 110	0.1625	0.1248	0.03775	0.01076	6	8	3.509	333
	CD1a Tg vs. 116	0.0857	0.05913 to 0.1123	Yes	****	<0.0001		CD1a Tg vs. 116	0.1625	0.0768	0.0857	0.01029	6	10	8.332	333
	CD1a Tg vs. Unchallenged WT	0.169	0.1270 to 0.2110	Yes	****	<0.0001		CD1a Tg vs. Unchallenged WT	0.1625	-0.0065	0.169	0.01626	6	2	10.39	333
	CD1a Tg vs. Unchallenged CD1a Tg	0.1495	0.1198 to 0.1792	Yes	****	<0.0001		CD1a Tg vs. Unchallenged CD1a Tg	0.1625	0.013	0.1495	0.0115	6	6	13	333
	Row 8							Row 8
	CD1a Tg vs. WT	0.07683	0.04362 to 0.1101	Yes	****	<0.0001		CD1a Tg vs. WT	0.2108	0.134	0.07683	0.01286	6	4	5.976	333
	CD1a Tg vs. 16	0.03696	0.009166 to 0.06475	Yes	**	0.0037		CD1a Tg vs. 16	0.2108	0.1739	0.03696	0.01076	6	8	3.436	333
	CD1a Tg vs. 110	0.04471	0.01692 to 0.07250	Yes	***	0.0002		CD1a Tg vs. 110	0.2108	0.1661	0.04471	0.01076	6	8	4.156	333
	CD1a Tg vs. 116	0.1116	0.08506 to 0.1382	Yes	****	<0.0001		CD1a Tg vs. 116	0.2108	0.0992	0.1116	0.01029	6	10	10.85	333
	CD1a Tg vs. Unchallenged WT	0.2113	0.1693 to 0.2534	Yes	****	<0.0001		CD1a Tg vs. Unchallenged WT	0.2108	-0.0005	0.2113	0.01626	6	2	12.99	333
	CD1a Tg vs. Unchallenged CD1a Tg	0.2003	0.1706 to 0.2300	Yes	****	<0.0001		CD1a Tg vs. Unchallenged CD1a Tg	0.2108	0.0105	0.2003	0.0115	6	6	17.42	333
	Row 9							Row 9
	CD1a Tg vs. WT	0.09575	0.06253 to 0.1290	Yes	****	<0.0001		CD1a Tg vs. WT	0.252	0.1563	0.09575	0.01286	6	4	7.447	333
	CD1a Tg vs. 16	0.06425	0.03646 to 0.09204	Yes	****	<0.0001		CD1a Tg vs. 16	0.252	0.1878	0.06425	0.01076	6	8	5.973	333
	CD1a Tg vs. 110	0.04437	0.01658 to 0.07217	Yes	***	0.0003		CD1a Tg vs. 110	0.252	0.2076	0.04437	0.01076	6	8	4.125	333
	CD1a Tg vs. 116	0.1202	0.09363 to 0.1468	Yes	****	<0.0001		CD1a Tg vs. 116	0.252	0.1318	0.1202	0.01029	6	10	11.69	333
	CD1a Tg vs. Unchallenged WT	0.2575	0.2155 to 0.2995	Yes	****	<0.0001		CD1a Tg vs. Unchallenged WT	0.252	-0.0055	0.2575	0.01626	6	2	15.83	333
	CD1a Tg vs. Unchallenged CD1a Tg	0.2422	0.2125 to 0.2719	Yes	****	<0.0001		CD1a Tg vs. Unchallenged CD1a Tg	0.252	0.009833	0.2422	0.0115	6	6	21.06	333
Fig. 6E	WT	CD1a	16	110	116			Dunnett's multiple comparisons test	Mean Diff.	95.00% CI of diff.	Below threshold?	Summary	Adjusted P Value	B-?
	12117.2	13107.8	18026.8	6338	15903.2			CD1a vs. WT	8905	3831 to 13979	Yes	***	0.0003	A	WT
	13071	23581.2	13352.4	15062.8	5390.6			CD1a vs. 16	1389	-3374 to 6153	No	ns	0.8675	C	16
	10358.4	15571.8	22733.6	16231.8	6958.4			CD1a vs. 110	4300	-464.3 to 9063	No	ns	0.0866	D	110
	7459.8	24659.8	12495	14688.6	8175			CD1a vs. 116	7488	2724 to 12252	Yes	**	0.0011	E	116
	3120	14662.5	10650	14167.5	8632.5
	3480	16622	15952	13890	12780			Test details	Mean 1	Mean 2	Mean Diff.	SE of diff.	n1	n2	q	DF
	8723	15618	18303	7912	9978			CD1a vs. WT	17238	8333	8905	1992	8	7	4.471	37
		14077	14696	9325	9211			CD1a vs. 16	17238	15848	1389	1870	8	9	0.7431	37
			16424	18826	10716			CD1a vs. 110	17238	12938	4300	1870	8	9	2.299	37
								CD1a vs. 116	17238	9749	7488	1870	8	9	4.005	37
CD11a
WT	CD1a	16	110	116		Dunnett's multiple comparisons test	Mean Diff.	95.00% CI of diff.	Below threshold?	Summary	Adjusted P Value	B-?
32.7	47.1	44.1	20.7	19.5		CD1a vs. WT	16.81	2.423 to 31.19	Yes	*	0.0178	A	WT
30.7	45.8	34.3	16.5	14.9		CD1a vs. 16	1.371	-12.14 to 14.88	No	ns	0.9968	C	16
42.7	59.7	62.5	50.7	14.5		CD1a vs. 110	17.4	3.898 to 30.91	Yes	**	0.008	D	110
40.5	60.8	56	20	7.36		CD1a vs. 116	32.38	18.87 to 45.88	Yes	****	<0.0001	E	116
28.2	52.9	67.8	16.6	2.9
27.1	43.9	51.9	42	6.07		Test details	Mean 1	Mean 2	Mean Diff.	SE of diff.	n1	n2	q	DF
28.6	42.9	42.4	52	25.2		CD1a vs. WT	49.74	32.93	16.81	5.646	8	7	2.977	37
	44.8	40.9	37.3	27.8		CD1a vs. 16	49.74	48.37	1.371	5.301	8	9	0.2586	37
		35.4	35.2	38		CD1a vs. 110	49.74	32.33	17.4	5.301	8	9	3.283	37
						CD1a vs. 116	49.74	17.36	32.38	5.301	8	9	6.108	37
Fig. 6F
WT	CD1a	16	110	116		Dunnett's multiple comparisons test	Mean Diff.	95.00% CI of diff.	Below threshold?	Summary	Adjusted P Value	B-?
11200	19600	12960	3197.33	11800		CD1a vs. WT	15128	5151 to 25104	Yes	**	0.0016	A	WT
8440	15760	11880	2016	9360		CD1a vs. 16	-254.9	-9622 to 9112	No	ns	>0.9999	C	16
11965	44560	27482	9225	16618		CD1a vs. 110	13819	4452 to 23186	Yes	**	0.0022	D	110
8125	26079	37828	3960	8690		CD1a vs. 116	12223	2585 to 21862	Yes	**	0.0092	E	116
5205	26420	25340	13754	16355
6770	23640	27389	6140	20220		Test details	Mean 1	Mean 2	Mean Diff.	SE of diff.	n1	n2	q	DF
11910	13365	24080	14690	4470		CD1a vs. WT	24216	9088	15128	3908	8	7	3.871	36
	24300	14935	21245	8425		CD1a vs. 16	24216	24470	-254.9	3669	8	9	0.06949	36
		38340	19340			CD1a vs. 110	24216	10396	13819	3669	8	9	3.766	36
						CD1a vs. 116	24216	11992	12223	3775	8	8	3.238	36
Fig. 6G
WT	CD1a	16	110	116		Dunnett's multiple comparisons test	Mean Diff.	95.00% CI of diff.	Below threshold?	Summary	Adjusted P Value	B-?
461	1285	265	259	369		CD1a vs. WT	734.5	291.0 to 1178	Yes	***	0.0006	A	WT
461	799	727	42	236		CD1a vs. 16	465.5	34.51 to 896.5	Yes	*	0.0309	C	16
450	750	557	510	725		CD1a vs. 110	786	355.0 to 1217	Yes	***	0.0002	D	110
480	1340	596	570	593		CD1a vs. 116	756.7	325.7 to 1188	Yes	***	0.0003	E	116
461	992	720	540	410
632	1197	520	286	360		Test details	Mean 1	Mean 2	Mean Diff.	SE of diff.	n1	n2	q	DF
422	2643	966	335	590		CD1a vs. WT	1226	491.1	734.5	174.4	8	8	4.211	38
562	799	787	664	338		CD1a vs. 16	1226	760.1	465.5	169.5	8	9	2.746	38
		1703	751	599		CD1a vs. 110	1226	439.7	786	169.5	8	9	4.636	38
						CD1a vs. 116	1226	468.9	756.7	169.5	8	9	4.464	38
Fig. 6H
IFNg						IL-1b						MCP-1						IL-9
WT	CD1a Tg	16	110	116		WT	CD1a Tg	16	110	116		WT	CD1a Tg	16	110	116		WT	CD1a Tg	16	110	116
9.585	26.19	11.46	16.33	11.22		87.09	109.21	60.125	231.72	60.955		21.75	42.27	28.01	43.17	23.015		33.45	45.61	33.8	84.7233	25.085
8.49	18.51	16.005	8.66	13.635		29.805	90.9	59.9	188.03	71.82		26.4	42.125	37.85	21.55	25.4		26.19	58.86	21.49	64.3367	23.965
11.73	19.215	13.77	9.52	12.72		53.85	101.225	35.91	137.47	44.425		11.865	35.005	24.205	19.01	28.335		9.69	50.455	9.69	54.1333	17.675
9.46	28.54	9.46	10.89	18.435		59.54	301.77	26.07	217.45	39.615		19.43	77.05	19.43	28.23	17.98		35.88	112.063	24.18	46.1	34.895
9.7	23.89	9.7		7.52			384.39	32.67		32.43		16.36	36.91	16.36		15.73		33.8867	86.2633	34.2		32.8567
				8.07						46.22						11.75						31.32
IFNg									IL-1b									MCP-1									IL-9
Dunnett's multiple comparisons test	Mean Diff.	95.00% CI of diff.	Below threshold?	Summary	Adjusted P Value	B-?			Dunnett's multiple comparisons test	Mean Diff.	95.00% CI of diff.	Below threshold?	Summary	Adjusted P Value	B-?			Dunnett's multiple comparisons test	Mean Diff.	95.00% CI of diff.	Below threshold?	Summary	Adjusted P Value	B-?			Dunnett's multiple comparisons test	Mean Diff.	95.00% CI of diff.	Below threshold?	Summary	Adjusted P Value	B-?
CD1a Tg vs. WT	13.48	7.802 to 19.15	Yes	****	<0.0001	A	WT		CD1a Tg vs. WT	139.9	21.51 to 258.3	Yes	*	0.018	A	WT		CD1a Tg vs. WT	27.51	10.14 to 44.88	Yes	**	0.0016	A	WT		CD1a Tg vs. WT	42.83	16.16 to 69.50	Yes	**	0.0014	A	WT
CD1a Tg vs. 16	11.19	5.516 to 16.86	Yes	***	0.0002	C	16		CD1a Tg vs. 16	154.6	42.92 to 266.2	Yes	**	0.0055	C	16		CD1a Tg vs. 16	21.5	4.131 to 38.87	Yes	*	0.0129	C	16		CD1a Tg vs. 16	45.98	19.31 to 72.65	Yes	***	0.0007	C	16
CD1a Tg vs. 110	11.92	5.901 to 17.94	Yes	***	0.0002	D	110		CD1a Tg vs. 110	3.831	-114.6 to 122.2	No	ns	0.9999	D	110		CD1a Tg vs. 110	18.68	0.2587 to 37.11	Yes	*	0.0463	D	110		CD1a Tg vs. 110	8.327	-19.96 to 36.61	No	ns	0.85	D	110
CD1a Tg vs. 116	11.34	5.903 to 16.77	Yes	****	<0.0001	E	116		CD1a Tg vs. 116	148.3	41.36 to 255.1	Yes	**	0.0054	E	116		CD1a Tg vs. 116	26.3	9.674 to 42.93	Yes	**	0.0016	E	116		CD1a Tg vs. 116	43.02	17.49 to 68.55	Yes	***	0.0009	E	116
Test details	Mean 1	Mean 2	Mean Diff.	SE of diff.	n1	n2	q	DF	Test details	Mean 1	Mean 2	Mean Diff.	SE of diff.	n1	n2	q	DF	Test details	Mean 1	Mean 2	Mean Diff.	SE of diff.	n1	n2	q	DF	Test details	Mean 1	Mean 2	Mean Diff.	SE of diff.	n1	n2	q	DF
CD1a Tg vs. WT	23.27	9.793	13.48	2.139	5	5	6.299	20	CD1a Tg vs. WT	197.5	57.57	139.9	44.38	5	4	3.153	19	CD1a Tg vs. WT	46.67	19.16	27.51	6.549	5	5	4.2	20	CD1a Tg vs. WT	70.65	27.82	42.83	10.06	5	5	4.26	20
CD1a Tg vs. 16	23.27	12.08	11.19	2.139	5	5	5.23	20	CD1a Tg vs. 16	197.5	42.94	154.6	41.84	5	5	3.694	19	CD1a Tg vs. 16	46.67	25.17	21.5	6.549	5	5	3.283	20	CD1a Tg vs. 16	70.65	24.67	45.98	10.06	5	5	4.573	20
CD1a Tg vs. 110	23.27	11.35	11.92	2.269	5	4	5.252	20	CD1a Tg vs. 110	197.5	193.7	3.831	44.38	5	4	0.08633	19	CD1a Tg vs. 110	46.67	27.99	18.68	6.947	5	4	2.689	20	CD1a Tg vs. 110	70.65	62.32	8.327	10.67	5	4	0.7808	20
CD1a Tg vs. 116	23.27	11.93	11.34	2.048	5	6	5.534	20	CD1a Tg vs. 116	197.5	49.24	148.3	40.06	5	6	3.701	19	CD1a Tg vs. 116	46.67	20.37	26.3	6.271	5	6	4.195	20	CD1a Tg vs. 116	70.65	27.63	43.02	9.627	5	6	4.468	20
IL-5										IL-22									IL-17a									IL-23
WT	CD1a Tg	16	110	116						WT	CD1a Tg	16	110	116					WT	CD1a Tg	16	110	116					WT	CD1a Tg	16	110	116
59.5	92	27	63.43	40.5						4.885	23.755	9.395	34.115	9.815					3.77	4.02	1.7	12.61	1.44					241.52	798.095	505.85	2495.87	357.12
27	240	66.79	46.46	27						4.455	23.73	11.665	22.785	4.03					4.65	15.765	6.51	6.82	3.36					518.865	1237	389.99	662.62	417.395
27	453	77	40.82	75						3.57	26.445	6.6	24.525	11.08					3.655	25.55	5.08	28.9	4.295					94.905	760.915	314.605	615.41	395.58
41.78	67.44	35.44	49.44	40.3						4.51	31.565	20.995	23.765	6.49					1.66	24.77	3.085	30.45	5.14					557.65	1309.45	422.76	1011.05	227.81
39.63	160	39.72		42.69						4.53	25.025			2.695					5.43	32.34	4.23		4.34					543.2	4236.5	182.65		495.48
														13.215					5.97	27.54	3.48		5.28									471.88
Dunnett's multiple comparisons test	Mean Diff.	95.00% CI of diff.	Below threshold?	Summary	Adjusted P Value	B-?				Dunnett's multiple comparisons test	Mean Diff.	95.00% CI of diff.	Below threshold?	Summary	Adjusted P Value	B-?			Dunnett's multiple comparisons test	Mean Diff.	95.00% CI of diff.	Below threshold?	Summary	Adjusted P Value	B-?			Dunnett's multiple comparisons test	Mean Diff.	95.00% CI of diff.	Below threshold?	Summary	Adjusted P Value	B-?
CD1a Tg vs. WT	163.5	40.79 to 286.2	Yes	**	0.0075	A	WT			CD1a Tg vs. WT	21.71	14.69 to 28.74	Yes	****	<0.0001	A	WT		CD1a Tg vs. WT	17.48	7.851 to 27.10	Yes	***	0.0003	A	WT		CD1a Tg vs. WT	530.9	318.9 to 742.9	Yes	****	<0.0001	A	WT
CD1a Tg vs. 16	153.3	30.59 to 276.0	Yes	*	0.0122	C	16			CD1a Tg vs. 16	13.94	6.491 to 21.39	Yes	***	0.0003	C	16		CD1a Tg vs. 16	17.65	8.026 to 27.27	Yes	***	0.0003	C	16		CD1a Tg vs. 16	402	203.7 to 600.3	Yes	****	<0.0001	C	16
CD1a Tg vs. 110	152.5	22.30 to 282.6	Yes	*	0.0191	D	110			CD1a Tg vs. 110	-0.1935	-7.643 to 7.256	No	ns	>0.9999	D	110		CD1a Tg vs. 110	1.969	-8.790 to 12.73	No	ns	0.9694	D	110		CD1a Tg vs. 110	493.4	290.4 to 696.4	Yes	****	<0.0001	D	110
CD1a Tg vs. 116	157.4	34.68 to 280.1	Yes	*	0.01	E	116			CD1a Tg vs. 116	18.22	11.49 to 24.94	Yes	****	<0.0001	E	116		CD1a Tg vs. 116	17.55	8.281 to 26.83	Yes	***	0.0002	E	116		CD1a Tg vs. 116	495.8	295.3 to 696.3	Yes	****	<0.0001	E	116
Test details	Mean 1	Mean 2	Mean Diff.	SE of diff.	n1	n2	q	DF		Test details	Mean 1	Mean 2	Mean Diff.	SE of diff.	n1	n2	q	DF	Test details	Mean 1	Mean 2	Mean Diff.	SE of diff.	n1	n2	q	DF	Test details	Mean 1	Mean 2	Mean Diff.	SE of diff.	n1	n2	q	DF
CD1a Tg vs. WT	202.5	38.98	163.5	46.01	5	5	3.554	19		CD1a Tg vs. WT	26.1	4.39	21.71	2.632	5	5	8.249	19	CD1a Tg vs. WT	21.66	4.189	17.48	3.675	6	6	4.755	24	CD1a Tg vs. WT	718.2	187.3	530.9	85.53	15	15	6.208	82
CD1a Tg vs. 16	202.5	49.19	153.3	46.01	5	5	3.332	19		CD1a Tg vs. 16	26.1	12.16	13.94	2.792	5	4	4.993	19	CD1a Tg vs. 16	21.66	4.014	17.65	3.675	6	6	4.803	24	CD1a Tg vs. 16	718.2	316.2	402	80	15	20	5.025	82
CD1a Tg vs. 110	202.5	50.04	152.5	48.8	5	4	3.124	19		CD1a Tg vs. 110	26.1	26.3	-0.1935	2.792	5	4	0.0693	19	CD1a Tg vs. 110	21.66	19.7	1.969	4.108	6	4	0.4793	24	CD1a Tg vs. 110	718.2	224.8	493.4	81.88	15	18	6.026	82
CD1a Tg vs. 116	202.5	45.1	157.4	46.01	5	5	3.421	19		CD1a Tg vs. 116	26.1	7.888	18.22	2.52	5	6	7.228	19	CD1a Tg vs. 116	21.66	4.109	17.55	3.541	6	7	4.957	24	CD1a Tg vs. 116	718.2	222.4	495.8	80.9	15	19	6.129	82

## Sheet: Figure 7
Fig. 7A
						Dunnett's multiple comparisons test	Mean Diff.	95.00% CI of diff.	Below threshold?	Summary	Adjusted P Value	B-?
WT	CD1a	16	110	116		CD1a vs. WT	70.34	8.526 to 132.2	Yes	*	0.0198	A	WT
165	300	190	113	146		CD1a vs. 16	34.18	-23.85 to 92.22	No	ns	0.4391	C	16
185	252	179	180	173		CD1a vs. 110	82.91	21.10 to 144.7	Yes	**	0.0045	D	110
340	366	249	206	198		CD1a vs. 116	103.1	43.41 to 162.8	Yes	***	0.0002	E	116
149	341	253	255	194		CD1a vs. Un WT	166.9	93.74 to 240.0	Yes	****	<0.0001	F	Un WT
210	241	329	192	182		CD1a vs. Un CD1a	180.4	112.3 to 248.5	Yes	****	<0.0001	G	Un CD1a
228	226	305	228	196
216	249	254	231	188		Test details	Mean 1	Mean 2	Mean Diff.	SE of diff.	n1	n2	q	DF
	294	226		167		CD1a vs. WT	283.6	213.3	70.34	22.94	8	7	3.066	41
		260				CD1a vs. 16	283.6	249.4	34.18	21.54	8	9	1.587	41
						CD1a vs. 110	283.6	200.7	82.91	22.94	8	7	3.614	41
						CD1a vs. 116	283.6	180.5	103.1	22.16	8	8	4.653	41
						CD1a vs. Un WT	283.6	116.8	166.9	27.14	8	4	6.148	41
						CD1a vs. Un CD1a	283.6	103.2	180.4	25.27	8	5	7.141	41
Fig. 7B
WT	CD1a	16	110	116		Dunnett's multiple comparisons test	Mean Diff.	95.00% CI of diff.	Below threshold?	Summary	Adjusted P Value	B-?
16.3	21.2	25.7	24.7	18.7		CD1a vs. WT	6.134	1.233 to 11.03	Yes	*	0.0103	A	WT
16.9	22.2	27.1	19.9	15.6		CD1a vs. 16	0.1292	-4.472 to 4.730	No	ns	0.9999	C	16
22.2	27.4	21.9	18.6	15.3		CD1a vs. 110	3.174	-1.428 to 7.775	No	ns	0.2487	D	110
13.5	25.9	19	19.4	20.8		CD1a vs. 116	6.171	1.570 to 10.77	Yes	**	0.0056	E	116
13.1	18.8	23.1	16.6	22.2
13.7	19.4	25.3	22	14.9		Test details	Mean 1	Mean 2	Mean Diff.	SE of diff.	n1	n2	q	DF
14.4	22.5	17.8	13.7	13.9		CD1a vs. WT	21.86	15.73	6.134	1.924	8	7	3.189	37
	17.5	16	19.1	9.12		CD1a vs. 16	21.86	21.73	0.1292	1.806	8	9	0.07152	37
		19.7	14.2	10.7		CD1a vs. 110	21.86	18.69	3.174	1.806	8	9	1.757	37
						CD1a vs. 116	21.86	15.69	6.171	1.806	8	9	3.417	37
Fig. 7C						Dunnett's multiple comparisons test	Mean Diff.	95.00% CI of diff.	Below threshold?	Summary	Adjusted P Value	B-?
WT	CD1a	16	110	116		CD1a vs. WT	6.788	3.729 to 9.847	Yes	****	<0.0001	A	WT
5.47	12.5	11.4	7.68	11.7		CD1a vs. 16	2.288	-0.5839 to 5.160	No	ns	0.1505	C	16
6.48	14.1	14.9	5.07	7.8		CD1a vs. 110	5.276	2.404 to 8.148	Yes	***	0.0002	D	110
10.7	13.1	9.81	10.7	9.5		CD1a vs. 116	4.716	1.761 to 7.672	Yes	***	0.0009	E	116
6.87	16	10.3	11.6	13.9
5.1	13.6	14.1	11.2	10.6		Test details	Mean 1	Mean 2	Mean Diff.	SE of diff.	n1	n2	q	DF
5.99	11.1	12.9	5.18	6.39		CD1a vs. WT	13.66	6.874	6.788	1.198	8	7	5.665	36
7.51	15.9	10.6	9.3	4.47		CD1a vs. 16	13.66	11.37	2.288	1.125	8	9	2.034	36
	13	8.16	7.6	7.21		CD1a vs. 110	13.66	8.387	5.276	1.125	8	9	4.69	36
		10.2	7.15			CD1a vs. 116	13.66	8.946	4.716	1.158	8	8	4.074	36
Fig. 7D
WT	CD1a	16	110	116		Dunnett's multiple comparisons test	Mean Diff.	95.00% CI of diff.	Below threshold?	Summary	Adjusted P Value	B-?
2.96	4.32	2.58	2.87	1.31		CD1a vs. WT	1.614	-0.4389 to 3.667	No	ns	0.1585	A	WT
1.84	3.78	1.86	3.18	1.51		CD1a vs. 16	1.25	-0.8032 to 3.303	No	ns	0.3516	C	16
3.2	5.97	2.71	2.43	4.36		CD1a vs. 110	1.223	-0.7607 to 3.206	No	ns	0.3409	D	110
0.52	6.28	3.32	3.91	3.33		CD1a vs. 116	1.348	-0.7046 to 3.401	No	ns	0.2881	E	116
0.68	1.28	0.84	0.62	0.73
0.67	0.95	0.88	0.64	0.66		Test details	Mean 1	Mean 2	Mean Diff.	SE of diff.	n1	n2	q	DF
0.69	1	0.92	0.7	0.52		CD1a vs. WT	3.123	1.509	1.614	0.7969	8	7	2.025	32
	1.4		0.85			CD1a vs. 16	3.123	1.873	1.25	0.7969	8	7	1.568	32
						CD1a vs. 110	3.123	1.9	1.223	0.7699	8	8	1.588	32
						CD1a vs. 116	3.123	1.774	1.348	0.7969	8	7	1.692	32
Fig. 7E
WT	CD1a	16	110	116		Dunnett's multiple comparisons test	Mean Diff.	95.00% CI of diff.	Below threshold?	Summary	Adjusted P Value	B-?
0.046	0.17	0.03	0.075	0.034		CD1a vs. WT	0.1984	0.09714 to 0.2996	Yes	****	<0.0001	A	WT
0.034	0.28	0.019	0.026	0.016		CD1a vs. 16	0.1025	0.007413 to 0.1975	Yes	*	0.0313	C	16
0.11	0.35	0.16	0.066	0.085		CD1a vs. 110	0.2035	0.1084 to 0.2985	Yes	****	<0.0001	D	110
0.11	0.33	0.3	0.056	0.066		CD1a vs. 116	0.1905	0.09541 to 0.2855	Yes	****	<0.0001	E	116
0.11	0.3	0.2	0.048	0.16
0.11	0.43	0.13	0.13	0.076		Test details	Mean 1	Mean 2	Mean Diff.	SE of diff.	n1	n2	q	DF
0.13	0.22	0.39	0.15	0.15		CD1a vs. WT	0.2913	0.09286	0.1984	0.03974	8	7	4.992	37
	0.25	0.29	0.14	0.15		CD1a vs. 16	0.2913	0.1888	0.1025	0.03731	8	9	2.746	37
		0.18	0.099	0.17		CD1a vs. 110	0.2913	0.08778	0.2035	0.03731	8	9	5.453	37
						CD1a vs. 116	0.2913	0.1008	0.1905	0.03731	8	9	5.105	37
Fig. 7F
WT	CD1a	16	110	116		Dunnett's multiple comparisons test	Mean Diff.	95.00% CI of diff.	Below threshold?	Summary	Adjusted P Value	B-?
210.038	638	394.75	184.333	318.5		CD1a vs. WT	324	225.3 to 422.8	Yes	****	<0.0001	A	WT
166.162	409.867	416.714	342.184	220.14		CD1a vs. 16	139.6	40.84 to 238.4	Yes	**	0.0043	C	16
226.48	570	389.711	367.947	135.533		CD1a vs. 110	222.1	118.9 to 325.2	Yes	****	<0.0001	D	110
214.061	474.25	410.341	343.4	217.3		CD1a vs. 116	302.5	203.8 to 401.3	Yes	****	<0.0001	E	116
243.533	605.8	431.6	349.778	216.575
232.967		356.667		314.182		Test details	Mean 1	Mean 2	Mean Diff.	SE of diff.	n1	n2	q	DF
						CD1a vs. WT	539.6	215.5	324	37.83	5	6	8.567	23
						CD1a vs. 16	539.6	400	139.6	37.83	5	6	3.691	23
						CD1a vs. 110	539.6	317.5	222.1	39.51	5	5	5.621	23
						CD1a vs. 116	539.6	237	302.5	37.83	5	6	7.998	23
Fig. 7G						Dunnett's multiple comparisons test	Mean Diff.	95.00% CI of diff.	Below threshold?	Summary	Adjusted P Value	B-?
WT	CD1a	16	110	116		CD1a vs. WT	293.5	117.3 to 469.7	Yes	***	0.0008	A	WT
250.019	513.243	103.861	174.31	164.267		CD1a vs. 16	281.6	105.4 to 457.7	Yes	**	0.0013	C	16
190.192	567.133	127.6	232.079	209.54		CD1a vs. 110	286.1	102.1 to 470.2	Yes	**	0.0017	D	110
306.4	380	217.368	161.263	181.133		CD1a vs. 116	338.2	167.9 to 508.6	Yes	***	0.0001	E	116
227.879	329	114.976	369	229.919
236.667	778	431.6	200	200.5		Test details	Mean 1	Mean 2	Mean Diff.	SE of diff.	n1	n2	q	DF
108.667		396.111		62.5		CD1a vs. WT	513.5	220	293.5	67.74	5	6	4.333	24
				178.727		CD1a vs. 16	513.5	231.9	281.6	67.74	5	6	4.156	24
						CD1a vs. 110	513.5	227.3	286.1	70.76	5	5	4.044	24
						CD1a vs. 116	513.5	175.2	338.2	65.51	5	7	5.164	24
Fig. 7H
WT	CD1a	16	110	116		Dunnett's multiple comparisons test	Mean Diff.	95.00% CI of diff.	Below threshold?	Summary	Adjusted P Value	B-?
0.91	2.12	0.91	1.15	1.13		CD1a vs. WT	0.8037	0.4265 to 1.181	Yes	****	<0.0001	A	WT
1.14	1.81	0.88	1.38	0.88		CD1a vs. 16	0.574	0.1801 to 0.9679	Yes	**	0.0032	C	16
0.82	1.86	1.13	0.98	0.9		CD1a vs. 110	0.604	0.2101 to 0.9979	Yes	**	0.002	D	110
0.99	1.64	1.34	0.9	0.92		CD1a vs. 116	0.8377	0.4730 to 1.202	Yes	****	<0.0001	E	116
0.59	1.13	1.43	1.13	1
1				0.74		Test details	Mean 1	Mean 2	Mean Diff.	SE of diff.	n1	n2	q	DF
				0.55		CD1a vs. WT	1.712	0.9083	0.8037	0.1444	5	6	5.567	23
						CD1a vs. 16	1.712	1.138	0.574	0.1508	5	5	3.807	23
						CD1a vs. 110	1.712	1.108	0.604	0.1508	5	5	4.005	23
						CD1a vs. 116	1.712	0.8743	0.8377	0.1396	5	7	6	23
Fig. 7I
IFNg									IL-1b									MCP-1
WT	CD1a Tg	16	110	116					WT	CD1a Tg	16	110	116					WT	CD1a Tg	16	110	116						IL-9
4.175	9.09	6.045	8.86	3.95					11.415	34.125	7.155	0.66	4.33					22.15	24.765	76.6	10.77	32.485						WT	CD1a Tg	16	110	116
7.705	14.85	4.875	8.66	3.4					4.04	47.19	6.62	0.66	17.535					20.07	84.12	9.8	7.64	17.95						9.69	547.195	12.045	169.73	169.455
7.13	10.695	8.38	7.02	4.75					2.22	56.735	14.28	0.66	15.505					19.64	156.88	51.55	13.67	43.555						25.47	238.84	76.43	163.26	115.97
7.76	28.46	8.61	7.42	2.89					0.66	52.33	16.08	0.66	2.43					13.49	94.4	19.87	15.7	10.135						15.985	466.335	13.365	135.89	9.69
8.63	32.59	8.35	25.6	7.75					0.66	25.99	0.66	25.5	2					17.1	41.02	15.96	37.2	8.75						110.53	276.49	108.38	84.39	98.93
37.8	50.2	36.9	38.5	8.23					13.5	64.04	15.4	20	0.66					41.4	89.5	84.2	25.6	9.64						14.465	261.09	87.97	159.9	79.16
49	81.2	28.2	6.8	88.2					11.2	66.07	15.5	15.8	19.6					25.6	72	61.2	27.8	62.3						152	793.9	152	152	152
11	197.2	6.8	10.7	67.6					14.9	18.6	111.9	20	13.5					35.2	152.5	31.9	40.1	47.7						152	772.86	152	152	152
7.9	228	9.2	47.025	7.8					14.9	25	20.25	4.56	6.6					33.5	143.1	33	20.51	25.6						152		152	508.5
6.74	545.835	6.74	6.74	8.9					4.56	55.88	87.82	5.41	6.6					20.51	46.19	45.785	29.635	25.6						152		602.9
6.74	6.74	6.74	6.74	6.74					21.065	44.54	61.115	18.985	19.015					32.75	69.275	127.295	39.12	48.83
	526.805	6.74	6.74	6.74					25.085	70.25	4.685	23.43	26.945					20.51	70.67	85.89	24.56	42.665
		6.74	6.74	6.74					2.22	40.92	16.675	16.685	11.125					10.87	62.72	114.68	25.52	20.51
		6.74		6.74					13.16	65.18	22.88	2.22	8.02					22.54	67.82	60.3	33.94	32.4
				6.74					17.56	44.66	81.3	2.22	5.41					10.87	53.84	23.56	27.36	10.87
				6.74						37.24	69.34	10.92	7.045							83.84	28.23	48.52
											6.68	12.62	8.56							24.74	27.38	32.4
											10.92	16.82	15.28							86.03	10.87	41.31
											118.34		6.04							56.16		31.05
													5.38							52.76		20.51
													7.94									33.18
													2.22
Dunnett's multiple comparisons test	Mean Diff.	95.00% CI of diff.	Below threshold?	Summary	Adjusted P Value	B-?			Dunnett's multiple comparisons test	Mean Diff.	95.00% CI of diff.	Below threshold?	Summary	Adjusted P Value	B-?				Dunnett's multiple comparisons test	Mean Diff.	95.00% CI of diff.	Below threshold?	Summary	Adjusted P Value	B-?			Dunnett's multiple comparisons test	Mean Diff.	95.00% CI of diff.	Below threshold?	Summary	Adjusted P Value	B-?
CD1a Tg vs. WT	130.3	41.34 to 219.2	Yes	**	0.002	A	WT		CD1a Tg vs. WT	36.32	18.53 to 54.11	Yes	****	<0.0001	A	WT			CD1a Tg vs. WT	58.84	36.88 to 80.80	Yes	****	<0.0001	A	WT		CD1a Tg vs. WT	392.4	202.5 to 582.3	Yes	****	<0.0001	A	WT
CD1a Tg vs. 16	133.5	49.72 to 217.3	Yes	***	0.0007	C	16		CD1a Tg vs. 16	10.61	-6.190 to 27.40	No	ns	0.3284	C	16			CD1a Tg vs. 16	24.64	4.306 to 44.97	Yes	*	0.0125	C	16		CD1a Tg vs. 16	328.7	138.8 to 518.7	Yes	***	0.0004	C	16
CD1a Tg vs. 110	129.9	44.61 to 215.2	Yes	**	0.0012	D	110		CD1a Tg vs. 110	35.81	18.80 to 52.82	Yes	****	<0.0001	D	110			CD1a Tg vs. 110	57.16	36.14 to 78.19	Yes	****	<0.0001	D	110		CD1a Tg vs. 110	288.8	93.79 to 483.9	Yes	**	0.0022	D	110
CD1a Tg vs. 116	129.1	47.72 to 210.4	Yes	***	0.0008	E	116		CD1a Tg vs. 116	37.17	20.91 to 53.44	Yes	****	<0.0001	E	116			CD1a Tg vs. 116	52.06	31.92 to 72.20	Yes	****	<0.0001	E	116		CD1a Tg vs. 116	368.5	167.1 to 569.9	Yes	***	0.0002	E	116
Test details	Mean 1	Mean 2	Mean Diff.	SE of diff.	n1	n2	q	DF	Test details	Mean 1	Mean 2	Mean Diff.	SE of diff.	n1	n2	q	DF		Test details	Mean 1	Mean 2	Mean Diff.	SE of diff.	n1	n2	q	DF	Test details	Mean 1	Mean 2	Mean Diff.	SE of diff.	n1	n2	q	DF
CD1a Tg vs. WT	144.3	14.05	130.3	35.56	12	11	3.663	61	CD1a Tg vs. WT	46.8	10.48	36.32	7.174	16	15	5.063	85		CD1a Tg vs. WT	81.92	23.08	58.84	8.881	15	15	6.625	86	CD1a Tg vs. WT	479.5	87.13	392.4	74.58	7	9	5.262	35
CD1a Tg vs. 16	144.3	10.79	133.5	33.51	12	14	3.984	61	CD1a Tg vs. 16	46.8	36.19	10.61	6.773	16	19	1.566	85		CD1a Tg vs. 16	81.92	57.28	24.64	8.222	15	21	2.997	86	CD1a Tg vs. 16	479.5	150.8	328.7	74.58	7	9	4.408	35
CD1a Tg vs. 110	144.3	14.43	129.9	34.1	12	13	3.808	61	CD1a Tg vs. 110	46.8	10.99	35.81	6.859	16	18	5.221	85		CD1a Tg vs. 110	81.92	24.76	57.16	8.503	15	18	6.723	86	CD1a Tg vs. 110	479.5	190.7	288.8	76.59	7	8	3.771	35
CD1a Tg vs. 116	144.3	15.24	129.1	32.53	12	16	3.967	61	CD1a Tg vs. 116	46.8	9.625	37.17	6.559	16	22	5.668	85		CD1a Tg vs. 116	81.92	29.86	52.06	8.144	15	22	6.393	86	CD1a Tg vs. 116	479.5	111	368.5	79.1	7	7	4.659	35
IL-5									IL-22										IL-17a									IL-23
WT	CD1a Tg	16	110	116					WT	CD1a Tg	16	110	116						WT	CD1a Tg	16	110	116					WT	CD1a Tg	16	110	116
0.27	84.165	2.585	34.09	11.29					9.7	30.875	19.04	42.71	10.315						43.58	161.865	79.5	108.7	60.055					112.93	292.325	107.095	57.49	185.165
7.835	40.005	5.185	44.5	26.64					8.13	50.77	16.465	43.5	13.905						57.33	166.025	120.205	82.4	63					99.53	1171.44	237.97	31.95	72
24.135	111.385	8.435	28.84	32.135					15.37	39.48	13.26	50.05	14.645						67.63	335.405	116.825	52.2	42.82					88.62	303.225	72	121.53	99.55
7.248	57.09	5.76	38.85	30.11					18.895	45.46	25.25	50.43	15.8						69.7	168.1	67	63.9	46.3					83.8	514.09	66.65	135.57	78.51
8.54	55.05	10.1	15.6	7.64					72.9	44.77	20.24	92.1	26.39						76.5	281	57.8	32	45.6					118.71	582.39	216.7	164.9	54.89
16.2	29.2	7.1	11.2	7.4					51.1	134.7	8.6	43.2	29.32						12.3	1102.1	23.3	28.9	70.42					182.3	898	100.2	89.8	89.8
10.7	343.2	13.5	14.4	10.9					99.2	307.9	58.6	42.3	85.9						12.2	428.1	24	36.1	24.5					109.7	194.9	89.8	89.8	89.8
16.2	23.9	15.5	18.9	14.4					74.9	121	97.9	192.67	74.4						53.6	239.8	31.1	49.6	19.9					107.77	602.3	89.8	187	89.8
7.2	23.7	8.7								119.9									49.6	1015.5	26.4	1.66	9.425					89.8	508	89.8	285.855	89.8
										186.9									5.15	15.175	6.765	0.8	1.21					317.7	1279.01	730.995	222.37	560.445
																			0.8	18.71	2.045	6.45	9.14					203.91	647.575	332.475	464.49	133.55
																			3.55	16.87	50.63	15.66	46.055					160.505	672.465	1000.74	428.605	268.17
																			4.46	11.36	8.905	28.3	16.265					133.55	839.4	603.36	139.745	645.685
																			3.9	18.16	29.555	1.4	11.52					512.3	1206.9	156.705	133.55	288.785
																			1.06	14.22	35.475	1.28	3.94					487.82	1060.5	133.55	133.55	187.46
																					7.68	3.06	1.4							338.46	133.55	141.1
																					1.64	9.82	5.56							269.24	730.04	421.175
																					27.86	5.9	26.2							575.48	496.04	493.105
																					58.9	18.16	20.1							658.24		236.005
																					6.86		9.06							454.44
																					27.34
																					25.06
																					27.6
Dunnett's multiple comparisons test	Mean Diff.	95.00% CI of diff.	Below threshold?	Summary	Adjusted P Value	B-?			Dunnett's multiple comparisons test	Mean Diff.	95.00% CI of diff.	Below threshold?	Summary	Adjusted P Value	B-?				Dunnett's multiple comparisons test	Mean Diff.	95.00% CI of diff.	Below threshold?	Summary	Adjusted P Value	B-?			Dunnett's multiple comparisons test	Mean Diff.	95.00% CI of diff.	Below threshold?	Summary	Adjusted P Value	B-?
CD1a Tg vs. WT	74.37	17.79 to 131.0	Yes	**	0.0066	A	WT		CD1a Tg vs. WT	64.4	-1.857 to 130.7	No	ns	0.059	A	WT			CD1a Tg vs. WT	235.4	108.5 to 362.3	Yes	****	<0.0001	A	WT		CD1a Tg vs. WT	530.9	318.9 to 742.9	Yes	****	<0.0001	A	WT
CD1a Tg vs. 16	76.76	20.18 to 133.3	Yes	**	0.0049	C	16		CD1a Tg vs. 16	75.76	9.498 to 142.0	Yes	*	0.0205	C	16			CD1a Tg vs. 16	228.7	113.4 to 344.0	Yes	****	<0.0001	C	16		CD1a Tg vs. 16	402	203.7 to 600.3	Yes	****	<0.0001	C	16
CD1a Tg vs. 110	59.5	1.181 to 117.8	Yes	*	0.0443	D	110		CD1a Tg vs. 110	38.56	-27.70 to 104.8	No	ns	0.3994	D	110			CD1a Tg vs. 110	237.4	117.4 to 357.4	Yes	****	<0.0001	D	110		CD1a Tg vs. 110	493.4	290.4 to 696.4	Yes	****	<0.0001	D	110
CD1a Tg vs. 116	67.74	9.414 to 126.1	Yes	*	0.0184	E	116		CD1a Tg vs. 116	74.34	8.083 to 140.6	Yes	*	0.0236	E	116			CD1a Tg vs. 116	242	125.6 to 358.3	Yes	****	<0.0001	E	116		CD1a Tg vs. 116	495.8	295.3 to 696.3	Yes	****	<0.0001	E	116
Test details	Mean 1	Mean 2	Mean Diff.	SE of diff.	n1	n2	q	DF	Test details	Mean 1	Mean 2	Mean Diff.	SE of diff.	n1	n2	q	DF		Test details	Mean 1	Mean 2	Mean Diff.	SE of diff.	n1	n2	q	DF	Test details	Mean 1	Mean 2	Mean Diff.	SE of diff.	n1	n2	q	DF
CD1a Tg vs. WT	85.3	10.93	74.37	22.17	9	9	3.355	38	CD1a Tg vs. WT	108.2	43.77	64.4	25.83	10	8	2.493	37		CD1a Tg vs. WT	266.2	30.76	235.4	51.39	15	15	4.581	89	CD1a Tg vs. WT	718.2	187.3	530.9	85.53	15	15	6.208	82
CD1a Tg vs. 16	85.3	8.541	76.76	22.17	9	9	3.463	38	CD1a Tg vs. 16	108.2	32.42	75.76	25.83	10	8	2.933	37		CD1a Tg vs. 16	266.2	37.5	228.7	46.7	15	23	4.896	89	CD1a Tg vs. 16	718.2	316.2	402	80	15	20	5.025	82
CD1a Tg vs. 110	85.3	25.8	59.5	22.85	9	8	2.604	38	CD1a Tg vs. 110	108.2	69.62	38.56	25.83	10	8	1.493	37		CD1a Tg vs. 110	266.2	28.75	237.4	48.61	15	19	4.884	89	CD1a Tg vs. 110	718.2	224.8	493.4	81.88	15	18	6.026	82
CD1a Tg vs. 116	85.3	17.56	67.74	22.85	9	8	2.964	38	CD1a Tg vs. 116	108.2	33.83	74.34	25.83	10	8	2.878	37		CD1a Tg vs. 116	266.2	24.2	242	47.12	15	22	5.135	89	CD1a Tg vs. 116	718.2	222.4	495.8	80.9	15	19	6.129	82

## Sheet: Figure 8
Fig. 8B
	WT					CD1a-iso					110					116					16
0	0	0	0	0	0	0	0	0	0	0	0	0	0	0	0	0	0	0	0	0	0	0	0	0	0
1	28	14	8	9	0	25	35	35	11	36	24	46	38	21	20	19	26	25	9	2	37	33	18	4	10
2	35	26	27	57	17	41	52	55	31	72	49	73	55	59	61	26	53	53	25	27	42	42	34	42	46
3	60	59	43	70	50	95	79	130	72	93	72	100	70	77	136	59	63	59	65	69	61	77	49	75	102
4	94	68	72	97	73	121	127	137	114	122	80	129	119	90	203	65	98	108	82	91	114	101	94	113	107
5	112	110	119	122	102	176	155	169	170	168	106	158	151	112	220	105	143	149	99	99	139	152	99	154	167
6	168	172	180	155	162	271	237	257	213	229	141	179	206	212	314	173	208	216	241	153	208	210	184	214	190
7	215	211	204	184	132	325	301	327	437	319	187	268	284	243	294	226	235	241	239	172	236	246	202	262	244
		Dunnett's multiple comparisons test	Mean Diff.	95.00% CI of diff.	Below threshold?	Summary	Adjusted P Value			Test details	Mean 1	Mean 2	Mean Diff.	SE of diff.	N1	N2	q	DF
		Row 1								Row 1
		CD1a-iso vs. WT	0							CD1a-iso vs. WT	0	0	0	0	5	5
		CD1a-iso vs. 110	0							CD1a-iso vs. 110	0	0	0	0	5	5
		CD1a-iso vs. 116	0							CD1a-iso vs. 116	0	0	0	0	5	5
		CD1a-iso vs. 16	0							CD1a-iso vs. 16	0	0	0	0	5	5
		Row 2								Row 2
		CD1a-iso vs. WT	16.6	-3.547 to 36.75	No	ns	0.1088			CD1a-iso vs. WT	28.4	11.8	16.6	6.663	5	5	2.491	7.991
		CD1a-iso vs. 110	-1.4	-22.76 to 19.96	No	ns	0.9986			CD1a-iso vs. 110	28.4	29.8	-1.4	7.057	5	5	0.1984	7.952
		CD1a-iso vs. 116	12.2	-8.013 to 32.41	No	ns	0.2795			CD1a-iso vs. 116	28.4	16.2	12.2	6.686	5	5	1.825	7.994
		CD1a-iso vs. 16	8	-16.58 to 32.58	No	ns	0.7204			CD1a-iso vs. 16	28.4	20.4	8	7.989	5	5	1.001	7.417
		Row 3								Row 3
		CD1a-iso vs. WT	17.8	-11.46 to 47.06	No	ns	0.2742			CD1a-iso vs. WT	50.2	32.4	17.8	9.68	5	5	1.839	7.997
		CD1a-iso vs. 110	-9.2	-34.73 to 16.33	No	ns	0.6294			CD1a-iso vs. 110	50.2	59.4	-9.2	7.969	5	5	1.155	6.381
		CD1a-iso vs. 116	13.4	-15.54 to 42.34	No	ns	0.4784			CD1a-iso vs. 116	50.2	36.8	13.4	9.57	5	5	1.4	7.986
		CD1a-iso vs. 16	9	-16.72 to 34.72	No	ns	0.583			CD1a-iso vs. 16	50.2	41.2	9	7.182	5	5	1.253	4.639
		Row 4								Row 4
		CD1a-iso vs. WT	37.4	0.6448 to 74.16	Yes	*	0.0468			CD1a-iso vs. WT	93.8	56.4	37.4	11.03	5	5	3.392	5.622
		CD1a-iso vs. 110	2.8	-46.03 to 51.63	No	ns	0.9991			CD1a-iso vs. 110	93.8	91	2.8	15.99	5	5	0.1752	7.648
		CD1a-iso vs. 116	30.8	-6.994 to 68.59	No	ns	0.0953			CD1a-iso vs. 116	93.8	63	30.8	10.2	5	5	3.021	4.287
		CD1a-iso vs. 16	21	-19.61 to 61.61	No	ns	0.3913			CD1a-iso vs. 16	93.8	72.8	21	13.39	5	5	1.568	7.889
		Row 5								Row 5
		CD1a-iso vs. WT	43.4	20.75 to 66.05	Yes	**	0.0019			CD1a-iso vs. WT	124.2	80.8	43.4	7.175	5	5	6.049	6.726
		CD1a-iso vs. 110	0	-81.88 to 81.88	No	ns	>0.9999			CD1a-iso vs. 110	124.2	124.2	0	21.99	5	5	0	4.248
		CD1a-iso vs. 116	35.4	8.503 to 62.30	Yes	*	0.0154			CD1a-iso vs. 116	124.2	88.8	35.4	8.251	5	5	4.29	6.023
		CD1a-iso vs. 16	18.4	2.211 to 34.59	Yes	*	0.0276			CD1a-iso vs. 16	124.2	105.8	18.4	5.355	5	5	3.436	7.998
		Row 6								Row 6
		CD1a-iso vs. WT	54.6	39.71 to 69.49	Yes	****	<0.0001			CD1a-iso vs. WT	167.6	113	54.6	4.925	5	5	11.09	7.996
		CD1a-iso vs. 110	18.2	-59.09 to 95.49	No	ns	0.7952			CD1a-iso vs. 110	167.6	149.4	18.2	20.71	5	5	0.8787	4.227
		CD1a-iso vs. 116	48.6	7.352 to 89.85	Yes	*	0.0274			CD1a-iso vs. 116	167.6	119	48.6	11.64	5	5	4.176	4.761
		CD1a-iso vs. 16	25.4	-18.01 to 68.81	No	ns	0.2405			CD1a-iso vs. 16	167.6	142.2	25.4	12.17	5	5	2.086	4.691
		Row 7								Row 7
		CD1a-iso vs. WT	74	36.36 to 111.6	Yes	**	0.0027			CD1a-iso vs. WT	241.4	167.4	74	11.1	5	5	6.669	5.344
		CD1a-iso vs. 110	31	-75.19 to 137.2	No	ns	0.717			CD1a-iso vs. 110	241.4	210.4	31	30.54	5	5	1.015	4.998
		CD1a-iso vs. 116	43.2	-15.57 to 102.0	No	ns	0.1534			CD1a-iso vs. 116	241.4	198.2	43.2	18.74	5	5	2.306	6.887
		CD1a-iso vs. 16	40.2	2.316 to 78.08	Yes	*	0.0391			CD1a-iso vs. 16	241.4	201.2	40.2	11.85	5	5	3.393	6.425
		Row 8								Row 8
		CD1a-iso vs. WT	152.6	62.25 to 242.9	Yes	**	0.0039			CD1a-iso vs. WT	341.8	189.2	152.6	28.64	5	5	5.328	6.741
		CD1a-iso vs. 110	86.6	-7.846 to 181.0	No	ns	0.0717			CD1a-iso vs. 110	341.8	255.2	86.6	30.86	5	5	2.806	7.586
		CD1a-iso vs. 116	119.2	30.03 to 208.4	Yes	*	0.0142			CD1a-iso vs. 116	341.8	222.6	119.2	27.46	5	5	4.341	6.101
		CD1a-iso vs. 16	103.8	14.73 to 192.9	Yes	*	0.0276			CD1a-iso vs. 16	341.8	238	103.8	26.2	5	5	3.962	5.308
Fig. 8D						Dunnett's multiple comparisons test	Mean Diff.	95.00% CI of diff.	Below threshold?	Summary	Adjusted P Value	B-?
T cells						CD1a vs. WT	4.5	1.422 to 7.578	Yes	**	0.003	A	WT
WT	CD1a	16	110	116		CD1a vs. 16	3.865	0.7868 to 6.943	Yes	*	0.011	C	16
8.85	14.9	6.5	8.48	5.18		CD1a vs. 110	2.631	-0.5974 to 5.859	No	ns	0.1337	D	110
6.7	10.1	8.98	9.91	6.35		CD1a vs. 116	5.375	2.297 to 8.453	Yes	***	0.0005	E	116
4.87	14.1	5.48	7.43	3.55
3.78	7.73	6.67	9.1	3.81		Test details	Mean 1	Mean 2	Mean Diff.	SE of diff.	n1	n2	q	DF
7.98	10.1	10.1	8.45	8.07		CD1a vs. WT	11.31	6.805	4.5	1.176	6	6	3.827	24
8.65	10.9	6.91		8.62		CD1a vs. 16	11.31	7.44	3.865	1.176	6	6	3.287	24
						CD1a vs. 110	11.31	8.674	2.631	1.233	6	5	2.133	24
						CD1a vs. 116	11.31	5.93	5.375	1.176	6	6	4.571	24
Eosinophils
WT	CD1a	16	110	116		Dunnett's multiple comparisons test	Mean Diff.	95.00% CI of diff.	Below threshold?	Summary	Adjusted P Value	B-?
13440	54152	4126	59296	8540		CD1a vs. WT	43698	12449 to 74946	Yes	**	0.0046	A	WT
23800	34160	11206	30316	11374		CD1a vs. 16	32286	-29.73 to 64601	No	ns	0.0503	C	16
1976	28232	13038	10258	820		CD1a vs. 110	20588	-13164 to 54340	No	ns	0.3316	D	110
2180	50824	19008	30130	4752		CD1a vs. 116	48552	16236 to 80867	Yes	**	0.0024	E	116
22724	119928	53028	54356	13296
4004		50636		14664		Test details	Mean 1	Mean 2	Mean Diff.	SE of diff.	n1	n2	q	DF
28206						CD1a vs. WT	57459	13761	43698	12016	5	7	3.637	24
						CD1a vs. 16	57459	25174	32286	12426	5	6	2.598	24
						CD1a vs. 110	57459	36871	20588	12979	5	5	1.586	24
						CD1a vs. 116	57459	8908	48552	12426	5	6	3.907	24
Neutrophils
WT	CD1a	16	110	116		Dunnett's multiple comparisons test	Mean Diff.	95.00% CI of diff.	Below threshold?	Summary	Adjusted P Value	B-?
7908	119946	9468	54784	17674		CD1a vs. WT	89869	32487 to 147250	Yes	**	0.0015	A	WT
26038	90050	17428	33958	11596		CD1a vs. 16	77393	17845 to 136941	Yes	**	0.0083	C	16
8456	65356	19270	27800	2716		CD1a vs. 110	58093	-4361 to 120547	No	ns	0.0735	D	110
5556	41420	19194	41010	8184		CD1a vs. 116	97574	38026 to 157121	Yes	***	0.0009	E	116
52713	73491	64089	95025	15969
3351	261387	57843		10068		Test details	Mean 1	Mean 2	Mean Diff.	SE of diff.	n1	n2	q	DF
27156						CD1a vs. WT	108608	18740	89869	22005	6	7	4.084	25
						CD1a vs. 16	108608	31215	77393	22836	6	6	3.389	25
						CD1a vs. 110	108608	50515	58093	23951	6	5	2.426	25
						CD1a vs. 116	108608	11035	97574	22836	6	6	4.273	25
LCs
WT	CD1a	16	110	116		Dunnett's multiple comparisons test	Mean Diff.	95.00% CI of diff.	Below threshold?	Summary	Adjusted P Value	B-?
4359	3360	3423	2484	2964		CD1a vs. WT	3342	1026 to 5658	Yes	**	0.0034	A	WT
3135	4011	3294	3810	2772		CD1a vs. 16	3246	929.4 to 5562	Yes	**	0.0044	C	16
3132	7944	3117	2910	2166		CD1a vs. 110	3066	636.5 to 5495	Yes	*	0.0105	D	110
3330	11688	2803.5	2848.5	2328		CD1a vs. 116	3712	1396 to 6028	Yes	**	0.0012	E	116
2808	6156	3289.5	4639.5	2007
1606.5	5265	3024		3915		Test details	Mean 1	Mean 2	Mean Diff.	SE of diff.	n1	n2	q	DF
						CD1a vs. WT	6404	3062	3342	884.8	6	6	3.777	24
						CD1a vs. 16	6404	3159	3246	884.8	6	6	3.668	24
						CD1a vs. 110	6404	3338	3066	928	6	5	3.304	24
						CD1a vs. 116	6404	2692	3712	884.8	6	6	4.195	24
Fig. 8E
IL-4
WT	CD1a	110	116	16		Dunnett's multiple comparisons test	Mean Diff.	95.00% CI of diff.	Below threshold?	Summary	Adjusted P Value	B-?
44.03	196.4	67.95	71.32	82.65		CD1a vs. WT	224.4	123.0 to 325.8	Yes	****	<0.0001	A	WT
39.17	255.42	128.82	51.41	59.35		CD1a vs. 110	228.6	127.3 to 330.0	Yes	****	<0.0001	C	110
138.76	465.96	40.23	94.75	46.07		CD1a vs. 116	241.1	135.2 to 347.0	Yes	****	<0.0001	D	116
35.81	202.23	101.02	51.96	179.22		CD1a vs. 16	228.1	126.7 to 329.5	Yes	****	<0.0001	E	16
106.72	403.72	88.49	48.66	19.7
117.4		30.1		72.79		Test details	Mean 1	Mean 2	Mean Diff.	SE of diff.	n1	n2	q	DF
						CD1a vs. WT	304.7	80.32	224.4	38.83	5	6	5.781	23
						CD1a vs. 110	304.7	76.1	228.6	38.83	5	6	5.889	23
						CD1a vs. 116	304.7	63.62	241.1	40.55	5	5	5.946	23
						CD1a vs. 16	304.7	76.63	228.1	38.83	5	6	5.875	23
IL-5
WT	CD1a	110	116	16		Dunnett's multiple comparisons test	Mean Diff.	95.00% CI of diff.	Below threshold?	Summary	Adjusted P Value	B-?
159	134.7	15.9	27	5.7		CD1a vs. WT	108.7	39.84 to 177.5	Yes	**	0.0014	A	WT
38.4	105	15.9	38.4	38.4		CD1a vs. 110	115.5	46.69 to 184.3	Yes	***	0.0008	C	110
5.7	134.7	27	15.9	27		CD1a vs. 116	136.6	64.47 to 208.8	Yes	***	0.0002	D	116
36	180.6	90.3	36	76.2		CD1a vs. 16	132.9	60.75 to 205.1	Yes	***	0.0003	E	16
62.4	165.3	134.7	24	12.6
36	269.1	12.6				Test details	Mean 1	Mean 2	Mean Diff.	SE of diff.	n1	n2	q	DF
						CD1a vs. WT	164.9	56.25	108.7	26.18	6	6	4.151	23
						CD1a vs. 110	164.9	49.4	115.5	26.18	6	6	4.412	23
						CD1a vs. 116	164.9	28.26	136.6	27.45	6	5	4.977	23
						CD1a vs. 16	164.9	31.98	132.9	27.45	6	5	4.842	23
IL-9
WT	CD1a	110	116	16		Dunnett's multiple comparisons test	Mean Diff.	95.00% CI of diff.	Below threshold?	Summary	Adjusted P Value	B-?
6.7	19.05	9.78	17.04	13.24		CD1a vs. WT	99.28	16.72 to 181.8	Yes	*	0.0155	A	WT
8.18	56.87	27.64	6.7	4.09		CD1a vs. 110	58	-24.56 to 140.6	No	ns	0.2238	C	110
14.17	122.84	15.11	19.05	19.05		CD1a vs. 116	97.22	10.98 to 183.4	Yes	*	0.0242	D	116
19.07	171.25	148.25	77.53	5.33		CD1a vs. 16	109.3	26.70 to 191.8	Yes	**	0.0074	E	16
71.74	264.03	88.76	27.64	16.83
45.31		123.31		46.73		Test details	Mean 1	Mean 2	Mean Diff.	SE of diff.	n1	n2	q	DF
						CD1a vs. WT	126.8	27.53	99.28	31.61	5	6	3.14	23
						CD1a vs. 110	126.8	68.81	58	31.61	5	6	1.835	23
						CD1a vs. 116	126.8	29.59	97.22	33.02	5	5	2.944	23
						CD1a vs. 16	126.8	17.55	109.3	31.61	5	6	3.456	23
IL-13						Dunnett's multiple comparisons test	Mean Diff.	95.00% CI of diff.	Below threshold?	Summary	Adjusted P Value	B-?
WT	CD1a	110	116	16		CD1a vs. WT	55.26	20.62 to 89.90	Yes	**	0.0014	A	WT
2.3	94.5	5.9	12.5	11.3		CD1a vs. 110	48.98	16.91 to 81.05	Yes	**	0.0022	C	110
11.3	18.1	2.3	15.9	10		CD1a vs. 116	57.17	20.43 to 93.91	Yes	**	0.0018	D	116
10	44.6	11.3	4.3	2.3		CD1a vs. 16	60.24	25.60 to 94.88	Yes	***	0.0006	E	16
13.4	78.7	32.1	18.7	10
36.8	114.2	18.7		15.3		Test details	Mean 1	Mean 2	Mean Diff.	SE of diff.	n1	n2	q	DF
		18.7				CD1a vs. WT	70.02	14.76	55.26	13.13	5	5	4.209	21
		58.3				CD1a vs. 110	70.02	21.04	48.98	12.15	5	7	4.03	21
						CD1a vs. 116	70.02	12.85	57.17	13.92	5	4	4.106	21
						CD1a vs. 16	70.02	9.78	60.24	13.13	5	5	4.589	21
Fig. 8F
T cells
WT	CD1a	16	110	116		Dunnett's multiple comparisons test	Mean Diff.	95.00% CI of diff.	Below threshold?	Summary	Adjusted P Value	B-?
358.762	761.225	592.501	526.883	639.178		CD1a vs. WT	276.4	29.83 to 522.9	Yes	*	0.0251	A	WT
319.224	504.447	547.922	967.396	645.297		CD1a vs. 16	106.9	-131.4 to 345.3	No	ns	0.5874	C	16
376.971	725.606	767.364	598.625	406.706		CD1a vs. 110	58.57	-198.9 to 316.1	No	ns	0.9307	D	110
493.131	523.726	631.483	409.483	350.099		CD1a vs. 116	133	-124.5 to 390.5	No	ns	0.471	E	116
262.785	639.507	250.77	359.286	448.232
316.418		483.946				Test details	Mean 1	Mean 2	Mean Diff.	SE of diff.	n1	n2	q	DF
		393.704				CD1a vs. WT	630.9	354.5	276.4	94.37	5	6	2.928	23
						CD1a vs. 16	630.9	524	106.9	91.26	5	7	1.172	23
						CD1a vs. 110	630.9	572.3	58.57	98.57	5	5	0.5942	23
						CD1a vs. 116	630.9	497.9	133	98.57	5	5	1.349	23
CD11a CD4						Dunnett's multiple comparisons test	Mean Diff.	95.00% CI of diff.	Below threshold?	Summary	Adjusted P Value	B-?
WT	CD1a	16	110	116		CD1a vs. WT	7.1	-2.489 to 16.69	No	ns	0.1882	A	WT
14.7	27.1	11.2	15.6	14.9		CD1a vs. 16	11.86	2.981 to 20.74	Yes	**	0.007	C	16
16.8	19	19.4	7.3	8.49		CD1a vs. 110	6.06	-3.529 to 15.65	No	ns	0.303	D	110
17.3	25.8	3.22	16.6	11.8		CD1a vs. 116	11.44	1.853 to 21.03	Yes	*	0.0165	E	116
18.9	24.1	7.79	33.8	18.5
18.6	25.8	20.1	18.2	10.9		Test details	Mean 1	Mean 2	Mean Diff.	SE of diff.	n1	n2	q	DF
		17.1				CD1a vs. WT	24.36	17.26	7.1	3.653	5	5	1.943	22
		8.7				CD1a vs. 16	24.36	12.5	11.86	3.382	5	7	3.506	22
						CD1a vs. 110	24.36	18.3	6.06	3.653	5	5	1.659	22
						CD1a vs. 116	24.36	12.92	11.44	3.653	5	5	3.132	22
CD11a CD8
WT	CD1a	16	110	116		Dunnett's multiple comparisons test	Mean Diff.	95.00% CI of diff.	Below threshold?	Summary	Adjusted P Value	B-?
15.5	16.6	18	16.9	10.2		CD1a vs. WT	7.91	2.556 to 13.26	Yes	**	0.0028	A	WT
18.2	23.3	10.9	15	10.1		CD1a vs. 16	7.577	2.400 to 12.75	Yes	**	0.0031	C	16
19.1	24.8	17.4	16.1	12.9		CD1a vs. 110	7.34	1.748 to 12.93	Yes	**	0.0079	D	110
14.1	22.4	16.7	10.4	13.8		CD1a vs. 116	10.89	5.298 to 16.48	Yes	***	0.0002	E	116
7.76	23	16.9	15	8.65
10		12.1				Test details	Mean 1	Mean 2	Mean Diff.	SE of diff.	n1	n2	q	DF
		9.1				CD1a vs. WT	22.02	14.11	7.91	2.05	5	6	3.859	23
						CD1a vs. 16	22.02	14.44	7.577	1.982	5	7	3.823	23
						CD1a vs. 110	22.02	14.68	7.34	2.141	5	5	3.428	23
						CD1a vs. 116	22.02	11.13	10.89	2.141	5	5	5.087	23
Eosinophils						Dunnett's multiple comparisons test	Mean Diff.	95.00% CI of diff.	Below threshold?	Summary	Adjusted P Value	B-?
WT	CD1a	16	110	116		CD1a vs. WT	38.11	0.4691 to 75.75	Yes	*	0.0468	A	WT
110.308	110.174	42.4939	41.0333	58.517		CD1a vs. 16	37.63	-0.006306 to 75.27	No	ns	0.05	C	16
29.6549	89.5073	92.4919	46.8071	68.7237		CD1a vs. 110	40.52	-0.7094 to 81.75	No	ns	0.0548	D	110
38.9385	88.3722	51.4293	47.2637	31.7677		CD1a vs. 116	45.4	4.167 to 86.63	Yes	*	0.0288	E	116
45.8529	83.753	35.0575	74.6143	31.2048
33.013		67.102				Test details	Mean 1	Mean 2	Mean Diff.	SE of diff.	n1	n2	q	DF
71.2936		43.3393				CD1a vs. WT	92.95	54.84	38.11	14.22	4	6	2.679	19
						CD1a vs. 16	92.95	55.32	37.63	14.22	4	6	2.646	19
						CD1a vs. 110	92.95	52.43	40.52	15.58	4	4	2.601	19
						CD1a vs. 116	92.95	47.55	45.4	15.58	4	4	2.914	19
Neutrophils
WT	CD1a	16	110	116		Dunnett's multiple comparisons test	Mean Diff.	95.00% CI of diff.	Below threshold?	Summary	Adjusted P Value	B-?
49.858	58.5397	60.483	33.9793	64.1873		CD1a vs. WT	59.44	-36.74 to 155.6	No	ns	0.3211	A	WT
28.1757	92.6748	67.3697	93.7422	66.5926		CD1a vs. 16	46.15	-46.85 to 139.2	No	ns	0.5046	C	16
40.5512	74.3671	118.42	36.7668	132.612		CD1a vs. 110	79.79	-20.67 to 180.2	No	ns	0.146	D	110
176.918	216.008	68.6942	85.5417	136.728		CD1a vs. 116	48.97	-51.49 to 149.4	No	ns	0.5198	E	116
145.639	310.847	124.9	103.45	107.484
105.136		123.076				Test details	Mean 1	Mean 2	Mean Diff.	SE of diff.	n1	n2	q	DF
		167.389				CD1a vs. WT	150.5	91.05	59.44	36.82	5	6	1.614	23
						CD1a vs. 16	150.5	104.3	46.15	35.6	5	7	1.296	23
						CD1a vs. 110	150.5	70.7	79.79	38.46	5	5	2.075	23
						CD1a vs. 116	150.5	101.5	48.97	38.46	5	5	1.273	23
Fig. 8G
IL-4
WT	CD1a	110	116	16		Dunnett's multiple comparisons test	Mean Diff.	95.00% CI of diff.	Below threshold?	Summary	Adjusted P Value	B-?
3.56	3.98	6.1	0.45	3.56		CD1a vs. WT	1.905	-1.490 to 5.301	No	ns	0.4004	A	WT
3.98	4.82	1.93	1.34	0.14		CD1a vs. 110	2.912	-0.4832 to 6.307	No	ns	0.1065	C	110
1.93	9.51	0.14	1.93	3.15		CD1a vs. 116	5.284	1.738 to 8.830	Yes	**	0.0026	D	116
6.92	6.92	1.77	3.32	0.79		CD1a vs. 16	4.612	1.217 to 8.007	Yes	**	0.006	E	16
4.94	8.23	4.42	0	2.11
7.39		8.32		2.73		Test details	Mean 1	Mean 2	Mean Diff.	SE of diff.	n1	n2	q	DF
						CD1a vs. WT	6.692	4.787	1.905	1.3	5	6	1.466	23
						CD1a vs. 110	6.692	3.78	2.912	1.3	5	6	2.24	23
						CD1a vs. 116	6.692	1.408	5.284	1.358	5	5	3.891	23
						CD1a vs. 16	6.692	2.08	4.612	1.3	5	6	3.547	23
IL-5
WT	CD1a	110	116	16		Dunnett's multiple comparisons test	Mean Diff.	95.00% CI of diff.	Below threshold?	Summary	Adjusted P Value	B-?
82.3	77.7	37.8	46.5	39.9		CD1a vs. WT	70.78	16.99 to 124.6	Yes	**	0.0078	A	WT
48.7	182.1	145.9	68.7	12.8		CD1a vs. 110	49.39	-4.394 to 103.2	No	ns	0.0778	C	110
5.3	114.1	95.9	86.8	20.9		CD1a vs. 116	71.3	15.12 to 127.5	Yes	*	0.0104	D	116
60.2	108.4	10	16.3	31.3		CD1a vs. 16	95.61	41.82 to 149.4	Yes	***	0.0004	E	16
70.7	127.5	37.4	35	30.1
39.9		108.4		23.1		Test details	Mean 1	Mean 2	Mean Diff.	SE of diff.	n1	n2	q	DF
						CD1a vs. WT	122	51.18	70.78	20.6	5	6	3.436	23
						CD1a vs. 110	122	72.57	49.39	20.6	5	6	2.398	23
						CD1a vs. 116	122	50.66	71.3	21.51	5	5	3.314	23
						CD1a vs. 16	122	26.35	95.61	20.6	5	6	4.642	23
IL-9
WT	CD1a	110	116	16		Dunnett's multiple comparisons test	Mean Diff.	95.00% CI of diff.	Below threshold?	Summary	Adjusted P Value	B-?
9.78	93.64	93.64	4.69	11.47		CD1a vs. WT	49.46	-18.94 to 117.8	No	ns	0.2039	A	WT
27.64	80.38	2.99	6.7	4.09		CD1a vs. 110	-14.21	-82.60 to 54.18	No	ns	0.9485	C	110
1.26	56.87	17.04	15.11	4.09		CD1a vs. 116	57.38	-14.05 to 128.8	No	ns	0.1396	D	116
23.53	57.79	0	10.18	8.18		CD1a vs. 16	55.17	-13.22 to 123.6	No	ns	0.1374	E	16
36.73	49.53	191.33	14.61	32.37
10.18		186.1		14.61		Test details	Mean 1	Mean 2	Mean Diff.	SE of diff.	n1	n2	q	DF
						CD1a vs. WT	67.64	18.19	49.46	26.19	5	6	1.888	23
						CD1a vs. 110	67.64	81.85	-14.21	26.19	5	6	0.5425	23
						CD1a vs. 116	67.64	10.26	57.38	27.35	5	5	2.098	23
						CD1a vs. 16	67.64	12.47	55.17	26.19	5	6	2.107	23
IL-13
WT	CD1a	110	116	16		Dunnett's multiple comparisons test	Mean Diff.	95.00% CI of diff.	Below threshold?	Summary	Adjusted P Value	B-?
15.9	49.5	11.3	15.3	32.7		CD1a vs. WT	53.5	11.14 to 95.86	Yes	*	0.0111	A	WT
17	22.4	21.4	15.9	13.6		CD1a vs. 110	35.81	-4.747 to 76.37	No	ns	0.0931	C	110
12.5	137.6	13.6	4.3	21.4		CD1a vs. 116	59.01	14.07 to 103.9	Yes	**	0.0082	D	116
28.4	93	80.4	27.2	7.4		CD1a vs. 16	52.3	9.937 to 94.66	Yes	*	0.0131	E	16
32.1	70.9	47.4		36.8
		59.1				Test details	Mean 1	Mean 2	Mean Diff.	SE of diff.	n1	n2	q	DF
						CD1a vs. WT	74.68	21.18	53.5	15.97	5	5	3.349	20
						CD1a vs. 110	74.68	38.87	35.81	15.29	5	6	2.342	20
						CD1a vs. 116	74.68	15.68	59.01	16.94	5	4	3.483	20
						CD1a vs. 16	74.68	22.38	52.3	15.97	5	5	3.274	20

## Sheet: Fig. S1
Fig. S1A

## Sheet: Fig.S2
Fig. S2A-B
Ab	T cell donor 1	T cell donor 2	T cell donor 3	T cell donor 4	T cell donor 5	T cell donor 6	T cell donor 7	T cell donor 8	T cell donor 9	T cell donor 10	T cell donor 11
1			-8.60657
3			14.6175			49.5005
4			5.05466			69.8427
6			12.5683
7			35.1093						0.9306
8			9.83607			17.3701	41.7584	18.9189	64.6456
9			11.8852			47.6773
10			-17.4864
11							43.0848	12.8379	52.3575
13			19.3989			-4.87012
16						58.2343	87.7461	43.9189	63.9714
18			43.9891			54.4955	29.6213	14.1892	60.8239
19			25.9912
20			18.0617			42.9446
21			33.9207				12.4041	0.675696	44.6149
22			44.4934			18.2068	59.1508	34.4595	19.5881
23			37.8855
24			20.0441
25			53.0837			18.544	29.8549	16.8919	43.6388
26			0.220271			6.20569
27			43.1718			5.79892	37.2039	16.2162	9.4342
28			46.4758
29			8.95954
30			-19.2197
31			50.1445			40.8375	22.4217	11.2903	22.9379
32			68.2081			35.9825	40.7964	31.8548	33.1529
33			47.2543			62.4061	55.1448	33.0645	18.5868
34			34.2486			27.9568	58.0277	28.8306	84.2078
35						45.6679	24.1788	12.5	29.2596
36						47.7708	23.3135	14.9193	43.0454
37						30.2615	70.875	37.2984	60.7245
39						32.3942	63.6743	30.6452	81.1067
41						29.0785	40.3647	16.9776	4.6457
46						46.4683	23.1584	20.3358	78.9002
48						15.7153	30.4436	12.5	68.6206
49						52.6874	35.0566	15.2985	81.0164
52						22.2994
53						49.3362			100
56						53.2119	41.773	22.0149	8.74265
59B										6.76591	1.27701
60				41.9802	19.7258					26.4041	-15.9136
61				9.90336	27.328					46.826	30.2554
62				28.8705	1.72579					-9.80931	21.4145
63				27.1089	11.6129					-17.6855	-13.9489
66				24.0582	-16.742					50.3527	19.4499
69				34.0382	8.65052					5.62301	-0.19646
70				41.5528	59.4301					7.5039	20.9234
71				5.78082	33.6774					-5.73409	4.71513
72				22.7297	-1.68819					7.49085	37.6228
73										-17.218	-11.002
74										-17.3134	-9.12344
76										35.2159	15.4741
77A				64.0968	42.7419					17.2866	15.4741
77B				66.4407	23.8072					36.0278	15.9213
78				47.1187	38.6805					24.4811	39.6243
79				68.4746	53.6195					1.60194	26.6547
80				31.3559	5.51978					13.1252	57.0662
81										20.0084	36.0465
83										-9.33208	13.6852
85				76.6102	34.259					5.63301	6.25003
87				35.4237	48.2792					60.3408	21.9439
88										29.7061	19.4659
89										-1.86357	15.7489
91				41.017	20.449					41.1399	52.5055
92				65.9322	40.546					46.1198	46.3106
94				65.9322	55.2221					49.6433	34.3337
97										21.9049	30.2038
99				75.5932	63.7692					54.3363	44.2456
103	51.0613	28.3213				32.9492	35.4184	17.3333
105	13.0574	53.965				21.8333	-13.0355	-11.3334
107	42.9989					-11.3588	64.3262	36.6667
108	31.4494	48.4037				33.9266	31.1205	21.3333
110	50.7793	60.4532				47.8164	58.2411	28.6667
111	46.3491	46.241				38.9492	72.0709	38.6667
112	41.0408	41.2976				19.2875	34.7518	16.6667
113	46.5122	34.5005				-17.6892	21.3297	7.14285
115	4.91288	6.63534				-10.9655	64.588	29.1209
116	53.7684	36.5825				41.5291	73.6853	34.0659
117	34.3836	-15.5608				-30.8514	42.8514	20.8791
118	49.1248	31.2977				-17.7246	49.3859	17.033
SK9	10.9176	-3.67368	13.9344			-30.7373	-1.12061	-1.33336	18.4198
HI149	50.4402	17.794	46.7213	60.8741	61.4554	18.7678	51.6028	22.6667	47.2505	56.0435	57.5451
OKT6	49.7691	42.717	61.7486	46.2266	34.0852	52.9559	73.2908	37.3333	67.1069	47.001	41.5426

[truncated: 12 more sheets: Fig.S3, Fig.S4, Fig. S5, Fig.S7, Fig.S8, Fig. S9, Fig. S10, Fig. S11, Fig. S12, Fig. S13, Fig.S14, Fig.S15]
